# Supplementary material for: How does rural population aging affect agricultural green development in China?
Source: PLoS One. 2026 May 26;21(5):e0333370. doi: 10.1371/journal.pone.0333370 (PMC13210306; doi:10.1371/journal.pone.0333370)
Supplement: S1 Data — (XLSX) [file pone.0333370.s001.xlsx]

## Sheet: data
id	cityid	year	sex	age	marriage	communist	eduyear	land transfer out	land transfer in	pension	labor inpu	pollution	distance	socialized services	share of agricultural income	per capita household income	agricultural output	labor costs	gtfp1	gtfp2	aging	IV
1	1	2018	0	60	1	0	6	0	0	0	1	1	30	0	0.6	1	0.6	0.3				100
1	1	2020	0	62	1	0	6	1	0	0	2	1	30	0	1	0.5	0.55	0.1	0.729849	0.679973	50	100
1	1	2022	0	64	1	0	6	0	0	0	2	1	30	0.384615	0.75	0.4	0.6	0.06	1.19092	1.10311	100	100
2	2	2018	0	36	1	0	0	0	0	0	3	0	50		0.0025	0.4	0.005	0				40
2	2	2020	1	62	1	0	9	0	1	0	3	0	50	0	0.0466667	1.2	0.28	0.06	1.52763	1.16731	33.3333	20
2	2	2022	1	64	0	0	9	0	0	1	2	0	50	0	0.036	1	0.18	0.1	0.671412	0.683588	100	40
3	3	2018	1	35	1	0	9	0	0	1	2	0	70	0.0625	0.4	0.83	1.2	0.3				33.3333
3	3	2020	1	70	1	0	0	0	0	0	2	0	70	0	0.225	0.7595	0.9	0.4	0.836777	0.718358	50	16.6667
3	3	2022	0	40	1	0	9	0	0	0	2	0	70	0	0.325	1.075	1.3	0.5	1.39796	1.47592	100	33.3333
4	4	2018	1	62	0	0	0	0	0	1	1	0	40	0.0962963	0.039	2.24673	0.1872	0.122				33.3333
4	4	2020	1	63	0	0	0	0	0	1	2	0	40	0.23301	0.405	3.42667	0.405	0.037	1.0609	1.86855	50	33.3333
4	4	2022	1	65	0	0	0	0	0	0	1	0	40	0.0250896	0.36	0.4825	0.36	0.14	0.875199	0.883866	100	33.3333
5	4	2018	1	61	1	0	9	0	0	1	2	0	40	0.162791	1	0.166667	0.9	0.3				66.6667
5	4	2020	1	63	1	0	9	0	0	1	3	0	40	0.115942	0.416667	2.175	2.5	0.8	1.46658	1.68257	33.3333	20
5	4	2022	1	65	1	0	9	0	0	0	4	0	40	0.0819672	0.444444	1.418	2	0.5	1.15219	0.58726	50	40
6	5	2018	0	61	1	0	0	0	0	1	2	0	20	0.210526	0.764706	0.85	1.3	0.3				100
6	5	2020	0	63	1	0	0	0	0	1	2	0	20	0.294118	1	0.303	0.7	0.1	0.611671	0.35167	50	50
6	5	2022	0	65	1	0	0	1	0	1	2	0	20	0.239583	1	1.0406	2.022	0.31	1.6113	1.6113	100	100
7	5	2018	1	60	1	0	12	0	0	1	2	0	20	0	0.85	0.25	0.85	1.3				50
7	5	2020	1	62	1	0	12	1	0	0	1	0	20	0	1	0.7	3	0.7	1.9921	1.9921	100	33.3333
7	5	2022	1	64	1	0	12	0	0	0	1	0	20	0.1875	0.242857	1.4	0.68	0.55	0.234821	0.551578	100	50
8	5	2018	1	62	1	0	12	0	0	1	2	0	20	0	0.475	0.4	0.38	0.15				100
8	5	2020	1	64	1	0	12	1	0	0	2	0	20	0.0566038	1	0.585	0.9	0.28	2.38365	2.1795	50	50
8	5	2022	1	66	1	0	12	0	0	1	2	0	20	0	1	0.4	0.8	0.2	1.43071	0.936503	100	100
9	6	2018	1	63	1	0	0	0	0	1	3	0	40	0.23871	1	0.834	3.8	0.48				20
9	6	2020	1	65	1	0	3	0	1	1	2	0	40	0.380952	1	0.42	2.1	0.25	0.88396	0.717609	50	20
9	6	2022	0	62	1	0	0	0	0	0	3	0	40	0.0647668	0.583333	1.24667	3.5	1	0.8698	0.780107	66.6667	33.3333
10	7	2018	1	62	1	0	0	0	1	0	3	0	4	0.0295567	0.7	0.871714	1.4	0.2				28.5714
10	7	2020	0	64	1	0	0	1	0	1	1	0	4	0.238095	0.166667	0.54	0.4	0.2	0.481591	0.454715	100	16.6667
10	7	2022	0	40	0	0	9	0	0	1	2	0	4	0.0810811	0.0291829	1.48143	0.3	0.15	0.613721	0.524412	100	28.5714
11	8	2018	1	59	1	0	12	0	0	0	2	0	20	0.333333	1	0.978333	2.8	0.3				16.6667
11	8	2020	0	63	1	0	9	0	0	1	2	0	20	0.166667	1	0.333333	1.35	0.3	0.46846	1.06688	100	66.6667
11	8	2022	1	63	1	0	12	0	0	0	2	0	20	0.25	0.57	0.666667	1.14	0.5	0.891511	0.306416	100	66.6667
12	8	2018	0	67	1	0	6	1	0	1	2	0	20	0.138889	1	0.915	2.2	0.5				100
12	8	2020	0	69	1	0	6	0	1	1	2	0	20	0.242424	1	0.555	1.2	0.3	0.648002	0.48678	100	100
12	8	2022	0	71	1	0	6	0	0	1	2	0	20	0.444444	1	0.6	1.5	0.3	1.30716	1.26375	100	100
13	8	2018	0	28	1	0	6	0	0	0	2	0	20	0.0697674	0.425	0.4	0.85	0.15				20
13	8	2020	1	63	1	0	8	0	1	1	3	0	20	0	0.504	0.592	1.26	0.2	1.34869	1.13392	33.3333	20
13	8	2022	1	65	1	0	8	0	0	1	4	0	20	0	0.25	2.014	2	1	1.09333	1.1409	25	20
14	8	2018	1	67	1	0	6	0	1	1	3	0	20	0.217391	0.466667	2.11667	2.8	0.2				33.3333
14	8	2020	1	69	1	0	6	0	0	1	3	0	20	0.186047	0.121951	1.50333	1.1	0.25	0.459985	0.397781	33.3333	16.6667
14	8	2022	1	71	1	0	6	0	0	1	3	0	20	0.111111	0.216667	1	1.3	0.6	1.36087	1.04296	66.6667	33.3333
15	8	2018	1	69	1	1	9	0	0	1	2	0	20	0.0588235	0.62069	3.629	1.8	0.1				100
15	8	2020	1	71	1	1	9	0	0	1	1	0	20	0.2	0.4125	2	1.65	0.5	1.23036	1.10731	100	50
15	8	2022	1	73	1	1	9	1	0	1	2	0	20	0.166667	0.26	2.7	1.3	0.2	0.772572	0.669574	100	100
16	8	2018	0	64	1	0	6	0	0	1	1	0	20	0.0588235	0.444444	0.15	0.2	0.02				33.3333
16	8	2020	0	66	1	0	6	0	0	1	1	0	20	0.109948	0.3424	0.169333	0.1712	0.12	0.893617	0.871648	100	33.3333
16	8	2022	0	68	1	0	6	0	0	1	1	0	20	0.147541	0.54	0.333333	0.54	0.2	1.13653	3.33731	100	33.3333
17	9	2018	1	65	1	1	9	0	0	1	1	0	10	0	0.0285714	1.75	0.1	0.03				50
17	9	2020	1	67	1	1	9	0	0	1	2	0	10	0	0.0233333	3.515	0.07	0.02	0.5771	0.569954	50	50
17	9	2022	0	70	1	0	12	0	0	1	1	0	10	0	0.015025	4.6915	0.0601	0.06	0.920889	4.31794	100	50
18	10	2018	1	66	1	1	15	0	0	1	1	0	0	0.5	0.0185714	1.23667	0.13	0.02				16.6667
18	10	2020	1	68	1	1	15	0	0	1	3	0	0	0.245283	0.00625	1.575	0.05	0.04	0.286615	0.284236	33.3333	16.6667
18	10	2022	1	68	1	1	15	1	0	1	2	0	0	0	0.01	1.94333	0.1	0.04	2.37051	2.26916	100	33.3333
19	9	2018	1	62	1	0	0	0	1	1	1	0	10	0.4	1	0.088	0.13	0.02				50
19	9	2020	1	64	1	0	5	0	0	1	2	0	10	0.4	1	0.06	0.1	0.06	0.559379	0.553428	50	50
19	9	2022	1	64	1	0	5	0	1	1	2	0	10	0.222222	0.285714	0.141	0.1	0.035	1.19296	1.14684	50	33.3333
20	9	2018	1	61	1	0	12	0	0	1	1	0	10	0.0810811	0.0666667	0.5	0.2	0.1				16.6667
20	9	2020	1	32	1	0	9	0	1	0	3	0	10	0.428571	0.075	0.726667	0.3	0.04	1.50428	1.45403	33.3333	16.6667
20	9	2022	1	65	0	0	12	1	0	1	3	0	10	0.4	0.0316667	1.252	0.19	0.03	0.718657	0.675405	33.3333	20
21	11	2018	1	63	1	0	0	0	0	0	2	0	16	0.020979	0.35	1.66667	3.5	0.7				16.6667
21	11	2020	1	65	1	0	6	0	0	1	2	0	16	0	0.45	1	0.9	0.3	0.458181	0.38281	50	50
21	11	2022	1	67	1	0	6	0	0	1	1	0	16	0.189189	0.662939	0.626	0.83	0.2	1.77661	1.47774	100	50
22	11	2018	1	62	1	0	0	0	0	1	2	0	16	0.2	1	0.505	0.7	0.06				100
22	11	2020	1	64	1	0	0	0	0	1	1	0	16	0.181818	0.9	0.5925	0.27	0.13	0.50941	0.457764	100	50
22	11	2022	1	66	1	0	0	0	0	1	2	0	16	0.285714	0.123077	0.65	0.16	0.08	0.49132	0.468412	100	100
23	11	2018	1	70	1	0	6	0	0	1	3	0	16	0.047619	0.6	1.145	2.4	0.15				40
23	11	2020	1	72	1	0	8	0	0	1	2	0	16	0.3125	0.07075	1	0.283	0.1	0.65591	0.65591	50	25
23	11	2022	1	74	1	0	8	0	0	1	3	0	16	0.117647	0.0933333	1.125	0.28	0.08	0.981641	1.16074	66.6667	50
24	12	2018	0	61	1	0	9	0	1	1	2	0	28	0.3	0.68	1.5	2.04	0.3				50
24	12	2020	0	63	1	0	9	0	0	1	2	0	28	0	0.55	1.168	1.1	0.3	0.616254	1.4982	100	100
24	12	2022	0	65	1	0	9	0	0	1	2	0	28	0.470421	0.165803	0.965	0.32	0.1715	0.311979	0.311979	100	100
25	12	2018	1	66	1	0	12	0	0	1	2	0	28	0.148148	0.357143	0.56	1	0.45				40
25	12	2020	1	68	1	0	12	0	0	1	2	0	28	0.5	0.666667	1.72333	2	0.5	1.7336	1.6701	100	33.3333
25	12	2022	1	70	1	0	12	0	0	1	3	0	28	0.21978	0.27	1.056	1.35	0.4	1.88314	2.52079	66.6667	40
26	12	2018	1	71	1	0	6	0	1	1	1	0	28	0.179283	1	0.4055	0.74	0.09				50
26	12	2020	1	73	1	0	6	0	0	1	1	0	28	0.164062	0.85	0.3	0.51	0.05	0.737184	0.678677	100	50
26	12	2022	1	75	1	0	6	0	0	1	2	0	28	0.485294	0.599333	0.375	0.4495	0.02	0.908673	0.762029	100	100
27	12	2018	1	68	1	0	6	0	0	1	2	0	28	0.125	0.3	1.5	0.9	0.35				100
27	12	2020	0	64	1	0	9	0	0	0	2	0	28	0.145631	0.52	0.5	0.52	0.2	0.84133	0.784819	50	50
27	12	2022	0	66	1	0	9	0	0	1	1	0	28	0.157895	0.8	0.4471	0.48	0.18	1.41271	1.44159	100	50
28	12	2018	1	72	1	0	9	0	0	1	3	0	28	0.277778	0.4	0.68	0.8	0.2				66.6667
28	12	2020	1	74	1	0	9	0	0	1	3	0	28	0.25	0.5	0.933333	1	0.2	1.425	0.203715	33.3333	33.3333
28	12	2022	1	76	1	0	9	0	0	1	2	0	28	0.375	0.133333	1	0.4	0.1	0.598453	0.53213	100	66.6667
29	12	2018	1	62	1	0	12	0	1	1	2	0	28	0.291262	0.6	0.25	0.3	0.07				100
29	12	2020	1	64	1	0	12	0	0	1	1	0	28	0.180723	0.375	0.4	0.3	0.08	1.6878	1.55635	100	50
29	12	2022	1	66	1	0	12	0	0	1	1	0	28	0.0983607	0.045	3.1791	0.27	0.08	0.997363	0.973162	100	50
30	1	2018	0	61	1	0	9	0	0	1	2	1	30	0.0625	0.366667	0.75	1.1	0.2				25
30	1	2020	1	60	1	0	12	0	0	0	3	1	30	0.212766	0.45	1.66	1.35	0.15	1.11105	0.933941	33.3333	33.3333
30	1	2022	1	62	1	0	12	0	0	1	2	1	30	0.25	0.06	1.682	0.3	0.2	0.293638	0.292585	100	40
31	1	2018	0	64	1	0	9	0	0	1	2	1	30	0.111111	0.822222	0.225	0.37	0.2				100
31	1	2020	0	66	1	0	9	0	0	0	2	1	30	0.1	0.533333	0.3	0.32	0.1	0.879086	0.840762	50	50
31	1	2022	0	68	1	0	9	1	0	1	2	1	30	0.0681818	0.05	0.3	0.03	0.1	0.393984	0.393984	100	100
32	1	2018	1	59	1	0	12	0	0	1	2	1	30	0	0.866667	0.75	1.3	0.3				50
32	1	2020	1	61	1	0	12	0	0	0	2	1	30	0	0.46	0.96525	0.46	0.15	0.380443	0.347914	50	50
32	1	2022	1	63	1	0	12	0	0	1	2	1	30	0.141935	0.730769	0.65	0.95	0.2	1.8743	1.90452	100	100
33	1	2018	1	74	1	1	6	0	0	0	2	1	30	0	1	0.5	1.3	0.5				100
33	1	2020	1	76	1	1	6	0	1	0	2	1	30	0.25	0.875	0.4	0.7	0.2	0.60968	0.514624	50	50
33	1	2022	0	75	1	0	6	0	0	1	1	1	30	0.194805	0.8	0.1295	0.16	0.046	0.431181	0.422851	100	50
34	1	2018	1	60	1	0	12	0	0	1	2	1	30	0.09375	1	0.65	1.35	0.3				100
34	1	2020	0	64	1	0	9	0	0	0	1	1	30	0	1	0.63	1.56	0.3	2.27187	2.17544	100	50
34	1	2022	0	66	1	0	9	0	0	1	2	1	30	0.196078	0.8125	0.8	1.3	0.45	0.562009	0.534939	100	100
35	1	2018	0	48	1	0	6	0	1	0	3	1	30	0.0266667	0.354	0.721375	0.885	0.15				25
35	1	2020	1	71	0	0	0	0	0	1	3	1	30	0	1	0.507	2.4	0.4	1.25396	2.50637	33.3333	25
35	1	2022	1	51	1	0	6	0	0	0	5	1	30	0.168539	0.8	0.4	1.6	0.4	0.657298	0.564531	20	25
36	13	2018	1	61	1	0	12	0	0	0	1	1	30	0	0.666667	0.75	1	0.2				50
36	13	2020	0	55	1	0	9	0	0	1	2	1	30	0.0361446	1	0.6045	0.6	0.5	0.360647	0.360647	100	100
36	13	2022	1	65	1	0	12	0	0	0	1	1	30	0.0952381	0.65	1	1.3	0.2	3.70238	3.70238	100	50
37	13	2018	1	60	1	0	9	0	1	0	2	1	30	0.133333	1	0.52	2.8	0.3				25
37	13	2020	1	62	1	0	9	0	1	0	1	1	30	0.1875	1	0.75	3.5	0.3	2.32325	2.1832	100	25
37	13	2022	1	64	1	0	9	0	0	0	2	1	30	0.15625	1	1	2.7	0.45	0.569376	1.32129	50	50
38	14	2018	1	62	1	0	9	0	0	1	1	1	30	0.0326797	0.15625	0.6605	0.2	0.03				50
38	14	2020	1	64	1	0	9	0	1	1	1	1	30	0.25	0.55	0.703	0.55	0.1	3.16324	2.94964	100	50
38	14	2022	1	66	1	1	9	0	0	0	2	1	30	0.166667	0.266667	0.3	0.16	0.04	0.238001	0.232471	100	100
39	14	2018	0	34	1	0	12	0	0	1	4	1	30	0.0568182	0.175	1	1.05	0.3				16.6667
39	14	2020	0	63	1	0	6	0	0	1	2	1	30	0	0.153139	2.40333	1.5	0.3	2.68862	2.16054	50	16.6667
39	14	2022	0	38	1	0	12	0	1	1	4	1	30	0.0877193	0.214286	2.42333	1.5	0.55	0.618486	0.657875	25	16.6667
40	14	2018	1	64	1	1	0	0	0	1	2	1	30	0.206659	1	0.59325	1.23	0.107				100
40	14	2020	1	68	1	1	3	0	1	1	3	1	30	0.25	0.319149	1.2336	1.5	0.25	1.28306	1.10386	100	60
40	14	2022	1	68	1	1	3	0	0	1	3	1	30	0.216867	1	0.193	1.2	0.2	0.965819	0.790417	66.6667	33.3333
41	15	2018	1	69	1	0	6	0	0	1	2	0	90	0.0961538	0.823288	0.365	0.601	0.17				100
41	15	2020	1	71	1	0	6	0	1	0	2	0	90	0.129032	0.8	0.35	0.56	0.11	1.04116	0.969241	50	50
41	15	2022	1	73	1	0	6	0	0	0	2	0	90	0.0378788	0.468	0.372	0.234	0.05	0.415074	0.385649	100	100
42	15	2018	0	55	1	0	6	0	1	0	2	0	90	0.0826446	0.6	1.83333	3.3	1.4				33.3333
42	15	2020	0	57	1	0	6	0	0	1	1	0	90	0.181818	0.525	0.666667	1.05	0.5	0.645071	0.647665	100	33.3333
42	15	2022	0	59	1	0	6	0	0	1	2	0	90	0.142857	0.666667	1	2	0.5	1.85933	1.29174	50	33.3333
43	15	2018	1	62	1	0	9	0	0	0	2	0	90	0.0958904	0.332143	1.04433	0.93	0.3				33.3333
43	15	2020	1	64	1	0	9	0	0	0	1	0	90	0.162791	1	0.4775	0.75	0.15	1.50227	1.30943	100	50
43	15	2022	1	66	1	0	9	0	0	1	1	0	90	0.316682	0.514286	0.35	0.36	0.125	0.531081	0.430762	100	50
44	15	2018	0	54	1	0	9	0	0	0	2	0	90	0.133333	0.529412	0.283333	0.45	0.17				33.3333
44	15	2020	1	62	1	0	9	0	1	0	2	0	90	0.0390625	0.9	0.75	1.35	0.15	2.27319	2.29545	50	50
44	15	2022	0	58	1	0	9	0	0	1	2	0	90	0.117647	0.555556	0.45	0.5	0.13	0.694911	0.595897	50	50
45	16	2018	1	74	0	0	6	0	0	0	1	0	90	0.173913	0.18	0.5	0.45	0.16				20
45	16	2020	1	76	0	0	6	0	1	0	2	0	90	0.25	0.5	0.6	0.3	0.06	0.467529	0.441432	100	100
45	16	2022	1	78	0	0	6	1	0	1	3	0	90	0.0283401	0.0375	0.924	0.15	0.1	0.333919	0.322269	33.3333	20
46	16	2018	1	61	1	0	12	0	0	0	1	0	90	0.0490196	1	0.35	1.1	0.2				50
46	16	2020	1	63	1	0	12	0	1	0	2	0	90	0.116279	1	0.5	1.2	0.2	0.839101	0.718292	50	50
46	16	2022	1	65	1	0	12	0	0	1	1	0	90	0.142857	1	0.8698	1.23	0.25	1.7567	1.78189	100	50
47	17	2018	0	66	1	0	0	0	1	1	2	0	60	0	0.178571	1.66367	0.5	0.02				66.6667
47	17	2020	1	69	1	0	0	0	0	1	1	0	60	0	0.05	0.666667	0.1	0.02	0.241424	0.219321	100	33.3333
47	17	2022	0	70	1	0	0	0	0	1	2	0	60	0	0.02	0.813333	0.04	0.04	0.205998	0.204057	100	66.6667
48	18	2018	1	64	1	0	12	0	0	1	2	0	70	0	0.571429	0.233333	0.4	0.02				33.3333
48	18	2020	1	66	1	0	12	0	0	0	2	0	70	0	0.06	0.2	0.06	0.02	0.227405	0.227405	100	40
48	18	2022	1	68	1	0	12	0	0	1	1	0	70	0	0.032	0.833333	0.16	0.04	2.7663	2.55932	100	16.6667
49	18	2018	1	64	0	0	0	0	0	1	1	0	70	0	0.166667	0.55	0.05	0.02				100
49	18	2020	1	66	0	0	0	0	0	0	1	0	70	0	0.08	0.5	0.04	0.03	0.658474	0.654621	100	100
49	18	2022	1	68	0	0	0	0	0	1	1	0	70	0	0.06	0.775	0.06	0.035	1.5256	1.5256	100	20
50	18	2018	1	36	1	0	9	0	0	1	2	0	70	0	0.06	0.666667	0.12	0.028				33.3333
50	18	2020	0	64	0	0	0	0	0	0	2	0	70	0	0.41	0.925	0.205	0.03	1.71522	1.66946	100	66.6667
50	18	2022	0	66	0	0	0	0	0	0	4	0	70	0	0.133333	1.335	0.4	0.05	1.72941	1.42657	25	25
51	19	2018	1	68	1	0	9	0	0	1	4	0	4	0.333333	0.1925	0.571429	0.77	0.3				28.5714
51	19	2020	1	70	1	0	9	1	0	1	2	0	4	0.154839	0.1	1.56957	0.3	0.109	0.637207	0.593237	50	14.2857
51	19	2022	1	72	1	0	9	0	0	1	2	0	4	0.333333	0.333333	1.105	0.5	0.2	1.94806	1.51617	100	28.5714
52	19	2018	0	48	1	0	9	1	0	1	6	0	4	0.333333	0.0416667	0.75	0.25	0.1				25
52	19	2020	0	50	1	0	9	0	0	0	5	0	4	0.227273	0.05	0.981111	0.3	0.15	1.30515	1.26163	20	11.1111
52	19	2022	0	52	1	0	9	0	0	1	3	0	4	0.454545	0.05	1.11111	0.5	0.1	2.45056	2.45056	66.6667	22.2222
53	20	2018	0	35	0	0	9	0	0	1	2	1	50	0	0.22	2.03333	0.55	0				33.3333
53	20	2020	0	62	0	0	0	0	1	1	1	1	50	0	0.371429	1.16667	1.3	0.2	3.37099	3.31304	100	33.3333
53	20	2022	0	64	0	0	0	0	0	1	2	1	50	0	0.75	2.02667	3	0.2	1.07706	1.78337	100	66.6667
54	21	2018	1	62	1	1	16	0	0	1	2	1	20	0.2	0.030722	2.664	0.4	0.08				40
54	21	2020	1	64	1	1	16	1	0	1	2	1	20	0	0.1	2.71	0.5	0.1	1.13132	1.09667	50	50
54	21	2022	0	64	1	0	9	0	0	1	1	1	20	0	0.012	5.50833	0.3	0.05	1.13103	1.13103	100	16.6667
55	22	2018	0	60	1	0	9	0	1	0	2	1	30	0.0914634	0.0001	0.1075	0.6	1.1				100
55	22	2020	1	64	1	0	9	0	0	1	1	1	30	0.447059	0.428571	0.35	0.45	0.4	1.47828	1.45957	100	33.3333
55	22	2022	1	66	1	0	9	0	0	1	2	1	30	0.357143	0.6725	0.666667	1.345	0.45	2.45921	1.78294	100	66.6667
56	22	2018	1	63	1	0	6	1	0	0	1	1	30	0.212121	1	0.06525	0.68	0.5				50
56	22	2020	0	58	1	0	0	0	1	0	2	1	30	0.285714	0.748299	0.441	0.66	0.2	0.686244	0.533987	100	100
56	22	2022	1	67	1	0	6	1	0	1	1	1	30	0.107143	0.7	0.5	0.7	0.4	1.82521	1.9092	100	50
57	23	2018	1	62	1	1	12	0	0	0	2	0	30	0.188406	1	0.5	1	0.4				50
57	23	2020	1	64	1	1	12	0	0	1	2	0	30	0.25	0.605	0.6025	0.605	0.15	0.76989	0.607456	50	50
57	23	2022	1	66	1	1	12	0	0	1	2	0	30	0	1	0.266667	0.83	0.4	1.58973	1.38213	50	33.3333
58	23	2018	1	74	1	0	0	0	0	1	4	0	40	0.0778098	0.683333	0.75175	2.05	0.6				25
58	23	2020	0	43	1	0	6	0	0	1	3	0	40	0.363636	0.452444	0.5625	2.036	0.5	1.54069	1.20515	33.3333	12.5
58	23	2022	0	45	1	0	6	0	0	1	3	0	40	0.146342	0.4	1.535	2	0.6	1.18438	0.994558	33.3333	12.5
59	24	2018	1	67	0	0	6	0	0	1	1	0	40	0.0526316	0.345108	2.7244	1.7	0.2				20
59	24	2020	1	69	0	0	6	0	0	1	3	0	40	0.142857	0.248	1.39	1.24	0.5	0.364463	0.322649	33.3333	20
59	24	2022	1	71	0	0	6	0	0	1	3	0	40	0.245614	0.0166667	1.3	0.1	0.4	0.283653	0.283653	33.3333	20
60	24	2018	1	61	1	0	6	0	0	1	3	0	20	0.107692	1	0.477889	2.4	0.5				22.2222
60	24	2020	0	62	1	0	6	0	0	1	3	0	20	0.195402	0.52	0.714286	2.6	1.8	0.923496	0.834606	33.3333	14.2857
60	24	2022	1	65	1	0	6	0	0	1	3	0	20	0.2	0.666667	1.28571	6	3	2.78399	2.9037	66.6667	28.5714
61	24	2018	0	34	1	0	12	0	0	0	4	0	20	0	1	0.906667	2.3	0.3				16.6667
61	24	2020	0	60	1	0	6	0	0	1	3	0	20	0.146919	0.509375	0.457143	1.63	1.3	0.668751	0.668751	33.3333	14.2857
61	24	2022	1	64	1	0	9	0	0	1	3	0	20	0.035533	0.666667	0.428571	2	1.6	1.29766	1.26901	66.6667	28.5714
62	24	2018	0	58	1	0	0	0	1	0	6	0	16	0	0.325	1.09909	1.3	1.5				9.09091
62	24	2020	1	62	1	0	9	0	0	1	2	0	16	0.3	0.5	1.25	5	2	3.21914	3.21914	50	12.5
62	24	2022	1	64	1	0	9	0	0	1	2	0	16	0.230769	0.691667	2.11091	8.3	1.7	2.2303	1.82451	100	18.1818
63	25	2018	1	61	1	0	6	0	0	0	2	0	16	0.0666667	0.916667	6.07	2.2	1.4				50
63	25	2020	1	63	1	0	6	0	0	1	1	0	16	0.105263	0.765	2	3.06	1	2.73652	2.58168	100	50
63	25	2022	1	65	1	0	6	1	0	1	2	0	16	0	0.62	2.5	3.1	1	0.632377	1.34701	100	100
64	26	2018	0	64	1	0	0	0	0	1	2	0	16	0.5	0.1	0.375	0.3	0.2				25
64	26	2020	0	66	1	0	0	0	1	1	2	0	16	0	0.4	0.1825	0.12	0.08	0.513172	0.487119	100	100
64	26	2022	0	68	1	0	0	0	0	1	2	0	16	0	0.666667	0.2	0.2	0.1	1.40085	1.35629	100	100
65	26	2018	1	62	1	0	0	0	0	0	2	0	16	0	0.204667	0.75	0.307	0.15				50
65	26	2020	1	64	1	0	0	0	0	1	1	0	16	0.235849	0.373913	0.612	0.43	0.055	2.8533	2.53292	100	50
65	26	2022	0	61	1	0	0	0	0	1	1	0	16	0	0.275	0.4	0.22	0.12	0.471301	0.516244	100	50
66	26	2018	1	59	1	1	6	0	0	0	2	0	0	0.714286	0.0722892	0.53875	0.3	0.04				12.5
66	26	2020	1	61	1	1	6	1	0	1	2	0	0	0	0.0125	1.34	0.1	0.03	0.60499	0.581037	100	25
66	26	2022	1	63	1	1	6	0	0	1	1	0	0	0.5	0.0142857	1.00813	0.1	0.05	0.995316	0.992492	100	12.5
67	27	2018	0	60	1	0	6	0	0	1	2	0	70	0.130435	0.125	0	0.25	0.06				100
67	27	2020	0	62	1	0	6	0	0	0	1	0	70	0.0909091	1	1.25	2.58	0.15	2.35267	2.35267	100	50
67	27	2022	1	65	1	0	4	0	0	1	2	0	70	0.333333	0.733333	0.75	1.1	0.2	0.22294	0.237227	100	100
68	27	2018	1	59	1	0	9	0	1	0	4	0	70	0.0909091	0.103687	0	0.45	0.1				16.6667
68	27	2020	1	61	1	0	9	0	0	1	3	0	70	0	0.15	1.1	0.6	0.2	1.63709	1.35846	66.6667	33.3333
68	27	2022	1	63	1	0	9	0	0	1	4	0	70	0.047619	0.1	1	0.6	0.3	0.903887	0.893921	50	33.3333
69	27	2018	1	64	1	0	9	0	0	1	2	0	70	0.142857	0.0814815	0	0.22	0.06				50
69	27	2020	1	66	1	0	9	0	0	0	2	0	70	0	0.616	0.833333	1.54	0.3	0.687841	0.687841	100	66.6667
69	27	2022	1	68	1	0	9	0	0	1	2	0	70	0.0909091	0.0375	1.6	0.3	0.3	0.961609	0.961609	100	40
70	27	2018	0	67	0	0	0	1	0	1	1	0	0	0.126437	0.0675	0	0.27	0.038				20
70	27	2020	0	69	0	0	0	0	0	1	1	0	0	0	0.0331667	1.2468	0.199	0.1	0.682547	0.637021	100	20
70	27	2022	0	42	1	0	9	0	0	1	1	0	0	0	0.0514286	0.946	0.18	0.03	1.1545	1.14394	100	20
71	28	2018	0	58	1	0	9	0	1	0	2	0	0	0.393939	1	0	6	1.5				16.6667
71	28	2020	1	62	1	0	0	0	1	1	3	0	0	0.104938	1	4.3464	5.002	2.3	0.799865	0.64425	33.3333	20
71	28	2022	0	62	1	0	9	0	1	1	2	0	0	0.105691	1	1.43	2.06	1	0.664604	0.966818	100	33.3333
72	28	2018	1	65	1	0	6	0	0	1	2	0	0	0.236934	0.648098	0	2.0325	0.7				100
72	28	2020	1	67	1	0	6	0	1	1	2	0	0	0.131355	0.576734	0.9155	1.056	0.265	0.566783	0.511171	50	50
72	28	2022	0	65	1	0	0	0	0	1	2	0	0	0.189655	0.673333	1.5	2.02	0.53	1.79563	1.73246	100	100
73	29	2018	0	55	1	0	0	0	0	1	1	0	0	0	0.792079	0	0.8	0.3				50
73	29	2020	0	57	1	0	0	0	0	1	1	0	0	0	1	0.61	1	0.3	1.67073	1.09699	100	50
73	29	2022	1	65	1	0	0	0	0	1	2	0	0	0	1	1.68	3	0.5	2.51029	3.26241	50	50
74	30	2018	0	61	1	0	0	0	0	0	2	0	7	0.214286	0.5	0	0.5	0.7				40
74	30	2020	0	63	1	0	0	0	0	1	2	0	7	0.0221976	0.319	0.4	0.638	0.6	1.60872	1.38843	100	40
74	30	2022	1	67	1	0	6	0	0	1	2	0	7	0	0.35	1.448	1.4	1.3	1.58513	1.74809	50	20
75	30	2018	1	67	1	0	0	0	0	1	2	0	7	0.121622	0.1375	0	0.55	0.5				33.3333
75	30	2020	0	66	1	0	0	0	0	1	2	0	7	0.176548	0.452055	0.09125	0.165	0.35	0.318154	0.318154	50	25
75	30	2022	1	70	1	0	0	0	0	1	2	0	7	0.15748	0.112069	0.966667	0.65	0.5	3.51218	3.8052	100	33.3333
76	30	2018	0	60	1	0	0	1	0	0	1	1	7	0	1	0	2.3	1				50
76	30	2020	0	62	0	0	0	0	0	1	2	1	7	0.133333	0.394	1	0.788	1	0.26716	0.26716	50	50
76	30	2022	0	64	0	0	0	0	0	1	2	1	7	0	0.77	1	1.54	1	2.15613	2.15917	100	100
77	30	2018	0	60	1	0	6	0	1	0	1	1	40	0.042735	0.16875	0	1.35	0.7				14.2857
77	30	2020	1	63	1	0	9	0	0	1	2	1	40	0.237435	0.206739	0.9865	0.4755	0.78	0.242628	0.225186	50	12.5
77	30	2022	1	65	0	0	9	1	0	1	2	1	40	0.172414	0.268293	0.756667	1.1	1	2.16667	2.19404	100	33.3333
78	31	2018	1	68	1	0	6	0	0	1	4	1	40	0	0.375	0	0.3	0.1				40
78	31	2020	1	70	1	0	6	0	0	1	2	1	40	0.444444	0.0333333	1.107	0.1	0.05	0.407687	0.390256	100	33.3333
78	31	2022	1	72	1	0	6	0	0	1	1	1	40	0.333333	0.0255556	1.58833	0.23	0.1	2.99781	2.84258	100	16.6667
79	31	2018	0	61	1	0	0	0	0	1	2	1	40	0	0.84	0	2.1	0.1				66.6667
79	31	2020	0	63	1	0	0	0	0	1	2	1	40	0.0110497	0.5	1.34167	2	0.055	1.25089	0.880809	50	33.3333
79	31	2022	1	68	1	0	0	0	0	0	4	1	40	0.111111	0.9	0.5	1.8	0.1	0.70773	0.535968	50	50
80	32	2018	0	61	1	0	0	0	0	0	2	1	40	0	1	0	3	0.3				100
80	32	2020	1	66	1	1	6	0	0	1	2	1	40	0.242857	1	1.36	1.07	0.33	0.450158	0.450158	50	50
80	32	2022	1	68	1	1	6	0	0	1	2	1	40	0.45977	1	1	2.2	0.23	1.26679	1.48874	100	100
81	32	2018	1	62	1	0	9	0	0	1	2	0	60	0.364963	1	0	5.39	1				33.3333
81	32	2020	1	64	1	0	9	0	0	1	1	0	60	0.210526	0.542857	1.20833	3.8	1.1	1.35558	1.15609	100	16.6667
81	32	2022	1	66	1	0	9	0	0	1	2	0	60	0.271186	0.129412	2.83333	2.2	1	0.328467	0.361254	100	33.3333
82	33	2018	1	32	0	0	6	0	0	0	3	0	60	0.307692	0.05	0	0.2	0.07				33.3333
82	33	2020	1	68	1	0	6	0	0	0	1	0	60	0.157895	0.08	2.83	0.4	0.16	3.76907	3.43832	100	50
82	33	2022	1	36	0	0	8	0	0	0	1	0	60	0.176471	0.0333333	3.515	0.2	0.1	0.509367	0.485659	100	50
83	34	2018	1	42	1	0	0	0	1	1	3	1	30	0	0.16	0	0.8	0.55				16.6667
83	34	2020	1	44	1	0	6	0	0	1	2	1	30	0	0.175	0.8675	0.35	0.2	0.981371	0.592798	50	16.6667
83	34	2022	1	51	1	0	6	0	0	0	3	1	30	0.21675	0.0333333	1.85714	0.2	0.3	0.27836	0.423704	33.3333	14.2857
84	35	2018	0	32	1	0	6	0	1	1	4	1	30	0.0453515	1	0	7.9	2				20
84	35	2020	0	34	1	0	9	0	1	1	3	1	30	0	0.314286	0.7	1.1	1	0.22773	0.22773	66.6667	40
84	35	2022	1	39	1	0	9	0	1	1	4	1	30	0	1	2.1	5	0.8	3.61327	3.61327	50	40
85	36	2018	1	74	1	0	0	0	0	1	4	0	0	0	0.893333	0	2.68	0.45				20
85	36	2020	1	76	1	0	9	0	0	1	5	0	0	0	0.425	0.333333	0.85	0.3	1.18652	1.18652	40	33.3333
85	36	2022	1	78	1	0	9	0	0	0	5	0	0	0	0.871429	0.583333	3.05	0.55	2.56682	2.56682	20	16.6667
86	36	2018	1	57	1	1	6	0	0	0	2	0	0	0	0.266667	0	0.4	0.35				33.3333
86	36	2020	0	64	1	0	0	0	0	0	2	0	0	0	0.713333	1.25	1.07	0.4	2.61283	2.771	100	100
86	36	2022	1	61	1	1	6	0	0	1	2	0	0	0	0.015	1.33333	0.06	0.3	0.236219	0.236219	100	66.6667
87	36	2018	1	72	1	0	6	0	0	0	1	0	0	0	0.866667	0	0.26	0.4				50
87	36	2020	1	74	1	0	6	0	0	0	3	0	0	0	1	0.078	0.4	0.8	0.923879	0.797362	66.6667	50
87	36	2022	1	76	1	0	6	0	0	1	3	0	0	0	0.8	0.2722	0.4	0.2	1.47653	1.03173	66.6667	40
88	37	2018	0	36	1	0	9	0	0	0	4	0	60	0	0.714286	0	2.5	0.2				33.3333
88	37	2020	1	65	1	0	9	0	0	0	1	0	60	0.01875	1	0.325	1	0.2	1.1659	0.660054	100	16.6667
88	37	2022	1	67	1	0	9	0	0	1	4	0	60	0.0487805	0.55	0.816667	2.2	0.3	0.89975	0.98306	50	33.3333
89	38	2018	1	65	1	1	6	0	0	1	2	0	0	0	0.190114	0	0.5	0.2				100
89	38	2020	1	67	1	1	8	0	1	1	2	0	0	0	0.15	4.845	0.9	0.4	1.31979	1.75971	50	50
89	38	2022	1	69	1	1	8	1	0	1	2	0	0	0.444444	0.107427	3.77	0.81	0.5	0.498443	0.87348	100	100
90	39	2018	0	62	0	0	0	0	0	0	1	0	58	0.37037	0.5	0	0.1	0.15				100
90	39	2020	0	64	0	0	4	0	0	0	2	0	58	0.444444	0.666667	0.21	0.1	0.1	0.944266	0.944266	50	100
90	39	2022	0	66	0	0	4	0	0	0	1	0	0	0.181818	0.9	0.1	0.09	0.06	1.13367	1.4716	100	100
91	39	2018	0	64	1	0	6	0	0	0	1	0	0	0.137931	0.2	0	0.2	0.25				33.3333
91	39	2020	0	66	1	0	7	0	0	0	2	0	0	0	0.375	0.266667	0.3	0.3	2.09381	2.09381	50	33.3333
91	39	2022	1	69	1	0	7	1	0	0	2	0	0	0.333333	0.425	0.2	0.17	0.2	0.295679	0.295679	100	100
92	40	2018	1	66	1	0	6	0	0	1	4	0	66	0.105882	1	0	3.15	0.6				33.3333
92	40	2020	1	68	1	0	6	0	0	1	3	0	66	0	0.359375	1.00207	1.035	0.14	2.24913	0.474291	33.3333	16.6667
92	40	2022	1	39	1	0	9	0	1	0	4	0	66	0.203125	1	1.4483	9.045	2	1.84388	1.84388	50	33.3333
93	41	2018	0	66	1	0	6	0	0	0	2	0	52	0.213115	0.85	0	0.85	0.24				100
93	41	2020	0	68	1	0	6	0	0	1	2	0	52	0.0666667	0.483333	2.809	0.725	0.35	1.68573	1.83699	50	50
93	41	2022	1	43	0	0	9	1	0	1	4	0	52	0.166667	0.142857	2.235	1	0.35	0.88642	0.94693	50	50
94	41	2018	1	60	1	0	0	0	0	0	2	0	17	0.310345	0.333333	0	0.5	0.4				50
94	41	2020	0	59	1	0	6	1	1	0	2	0	17	0	0.165	1	0.33	0.2	2.39299	1.72141	50	50
94	41	2022	0	61	1	0	6	0	0	1	1	0	17	0	0.525	1	1.05	0.5	2.16083	2.16083	100	50
95	41	2018	1	63	1	0	12	0	0	1	2	0	70	0.1	0.813008	0	1	0.3				100
95	41	2020	1	64	1	0	12	0	1	0	2	0	70	0.0801887	1	1.165	1.6	0.45	1.43102	1.26981	100	100
95	41	2022	1	66	1	0	12	0	0	1	2	0	70	0.333333	0.833333	0.6	1	0.4	0.669344	0.861356	100	100
96	41	2018	0	61	1	0	0	0	0	1	1	0	70	0.0909091	0.259259	0	0.7	0.3				16.6667
96	41	2020	0	63	1	0	0	0	0	0	2	0	70	0.130435	0.226667	0.996667	0.68	0.3	1.08379	0.604775	50	16.6667
96	41	2022	1	37	1	0	16	0	0	1	4	0	70	0.0909091	0.0692308	2.16667	0.9	0.4	1.04608	0.952921	50	33.3333
97	42	2018	1	74	1	0	6	0	0	0	2	0	70	0	0.846154	0	1.1	0.2				100
97	42	2020	0	73	1	0	6	0	0	0	1	0	70	0.0361446	0.5	0.5	0.5	0.4	0.704208	1.49429	100	50
97	42	2022	0	75	1	0	6	0	0	0	2	0	70	0.0909091	0.8	0.5	0.8	0.2	1.61303	0.505149	100	100
98	42	2018	1	62	1	0	6	0	0	0	2	0	60	0	1	0	1.1	0.5				66.6667
98	42	2020	1	64	1	0	7	0	0	0	2	0	60	0	0.275	1	1.1	0.5	1.22133	1.21384	100	50
98	42	2022	1	66	1	0	7	0	0	0	3	0	60	0.189873	0.7625	0.6	1.83	0.54	1.23188	1.89334	66.6667	50
99	43	2018	0	60	1	0	0	0	0	0	2	0	60	0.48855	0.773381	0	2.15	0.5				33.3333
99	43	2020	1	61	1	0	8	0	0	0	2	0	60	0.125	0.35	1.85	2.1	0.5	1.86538	1.17495	50	25
99	43	2022	1	63	1	0	8	0	0	1	3	0	60	0	0.625	4.66667	2.5	0.5	0.833072	0.953746	66.6667	66.6667
100	43	2018	0	63	1	0	6	0	0	1	2	0	30	0.416667	1	0	1.36	0.15				100
100	43	2020	0	65	1	0	6	0	1	0	2	0	30	0.351351	0.55	1.365	1.1	0.15	1.19339	0.774662	50	50
100	43	2022	0	67	1	0	6	0	0	0	2	0	30	0.179104	0.565	1.0175	1.13	0.2	0.778086	1.12125	100	100
101	44	2018	1	68	1	0	12	1	0	0	2	0	120	0.175439	0.144445	0	0.39	0.1				100
101	44	2020	1	70	1	0	12	0	0	0	2	0	120	0.234742	0.178378	1.34825	0.33	0.1	2.09169	2.09169	50	50
101	44	2022	1	72	1	0	12	0	0	0	2	0	120	0.113744	0.542857	0.6525	0.38	0.1	0.766444	1.14908	100	100
102	45	2018	0	38	1	0	12	0	0	1	4	0	60	0.153846	0.2	0	2	1				33.3333
102	45	2020	0	40	1	0	12	0	0	0	4	0	60	0.375	0.52	1.68333	5.2	0.5	2.81223	2.81223	50	33.3333
102	45	2022	0	42	1	0	12	0	1	1	4	0	60	0.2	0.273333	2.5	4.1	0.5	0.276285	0.74291	50	33.3333
103	45	2018	1	35	1	0	6	0	0	1	3	0	0	0.125	0.433333	0	1.3	0.5				25
103	45	2020	1	37	1	0	6	0	1	0	3	0	0	0	0.714286	1.0675	3	1	1.44305	1.76195	33.3333	25
103	45	2022	0	34	1	0	12	0	0	1	3	0	20	0.0625	0.771429	0.875	2.7	0.2	1.15636	1.19558	33.3333	25
104	45	2018	1	61	0	0	6	0	0	0	2	0	20	0.272727	1	0	9	0.8				25
104	45	2020	1	63	0	0	6	0	0	0	2	0	20	0.333333	0.666667	6	4	0.8	1.21071	1.32531	50	100
104	45	2022	1	65	0	0	6	0	0	1	2	0	20	0.0204082	0.26	2.5	1.3	0.6	0.209124	0.209124	100	100
105	46	2018	1	66	1	0	9	0	0	1	2	0	20	0.16129	0.535	0	1.07	0.5				100
105	46	2020	1	68	1	0	9	0	0	0	2	0	20	0.666667	0.6	1	1.2	0.2	1.58407	1.0937	50	50
105	46	2022	1	70	1	0	9	0	0	0	2	0	0	0.416667	0.40625	0.8	0.65	0.3	0.304955	0.544739	100	100
106	46	2018	1	63	1	0	0	1	0	1	2	0	0	0.542005	0.366667	0	0.55	0.06				20
106	46	2020	1	65	1	0	5	0	0	0	1	0	0	0.465116	0.65	0.285	0.65	0.2	0.87768	0.223427	100	25
106	46	2022	1	67	1	0	5	0	0	0	1	0	60	0.277778	1	0.353	1.05	0.2	1.64042	1.88809	100	20
107	46	2018	1	62	1	0	6	0	1	1	1	0	60	0.333333	1	0	2	0.3				33.3333
107	46	2020	1	64	1	0	6	0	0	0	2	0	60	0.285714	0.9	0.333333	1.8	0.55	1.19164	0.491281	100	33.3333
107	46	2022	1	66	1	0	6	0	0	0	1	0	60	0.333333	0.826667	0.625	3.1	0.5	1.89574	0.900393	100	16.6667
108	47	2018	0	60	1	0	0	0	0	0	2	0	60	0.248447	1	0	1.5	1				50
108	47	2020	1	60	1	0	6	0	0	0	1	0	60	0.174825	0.62	1.25	1.55	0.7	1.78713	1.6701	100	50
108	47	2022	0	64	1	0	3	0	0	0	2	0	0	0.0777202	1	1	2.51	1	0.718696	0.769294	100	100
109	47	2018	1	59	1	0	0	1	0	0	2	0	0	0	1	0	0.6	0.7				50
109	47	2020	0	63	1	0	6	1	0	1	2	0	0	0.10101	0.85	0.5	0.85	0.5	2.18419	1.56179	50	50
109	47	2022	0	65	1	0	6	0	0	1	2	0	0	0.367965	0.285	1.05	0.57	0.5	1.3767	1.24499	100	100
110	48	2018	0	66	1	0	0	0	0	1	3	0	0	0.117647	0.5	0	0.5	1				50
110	48	2020	1	70	1	0	9	0	0	0	1	0	0	0.255319	0.252	0.8215	0.756	0.35	1.3665	1.3665	100	25
110	48	2022	1	72	1	0	9	0	0	1	2	0	0	0	1	1.5023	4	0.5	2.85964	2.62092	100	50
111	49	2018	1	63	1	0	9	0	0	0	2	0	0	0.0246914	0.75	0	1.5	0.75				100
111	49	2020	1	65	1	0	9	0	0	1	2	0	0	0.0860215	0.464286	1.4	1.3	0.7	1.23515	0.851503	50	50
111	49	2022	1	67	1	0	9	0	0	1	1	0	160	0.484536	0.36036	1.85	2	0	2.92838	3.15221	100	33.3333
112	50	2018	0	61	1	0	6	0	0	0	2	0	160	0.0734463	0.0001	0	0.07	0.15				20
112	50	2020	0	63	1	0	6	0	0	0	1	0	160	0.102041	0.0291667	0.36	0.0525	0.2	1.23689	1.05401	100	20
112	50	2022	0	65	1	0	6	0	0	0	2	0	96	0.790476	0.0083333	1.2	0.05	0.022	0.671139	0.747499	100	40
113	51	2018	1	62	1	0	9	0	0	0	1	0	96	0.130435	0.7	0	0.7	0.5				50
113	51	2020	1	64	1	0	9	0	0	0	2	0	96	0	1	0.312	0.3	0.2	0.302768	0.302768	50	50
113	51	2022	1	66	1	0	9	1	0	1	1	0	96	0	0.486145	0.6939	0.4	0	2.21402	2.78163	100	50
114	52	2018	1	66	1	0	15	0	0	1	2	0	96	0	0.177725	0	1.5	0.5				40
114	52	2020	0	69	1	0	0	0	0	1	1	0	96	0.0588235	0.0333333	4.812	0.4	0.1	0.463327	0.397111	100	20
114	52	2022	1	47	1	0	9	0	0	1	5	0	40	0	0.12	2.816	1.2	0.15	1.1906	1.17136	40	40
115	53	2018	1	35	1	0	9	0	0	1	3	0	40	0	1	0	8.1	0.24				16.6667
115	53	2020	1	37	1	0	9	0	0	0	3	0	40	0.0033678	1	0.833333	15.6	0.345	1.06287	1.06287	33.3333	16.6667
115	53	2022	0	39	1	0	9	0	1	0	3	0	40	0.0182927	0.88	5	22	1.5	1.00734	1.58304	33.3333	20
116	54	2018	1	67	1	0	6	0	0	1	2	0	40	0.0892857	0.88	0	0.88	0.4				100
116	54	2020	0	65	1	0	6	0	0	0	2	0	40	0.109364	1	0.54925	0.82	0.6115	0.4251	0.22696	100	100
116	54	2022	0	67	1	0	6	0	1	0	1	0	50	0	0.86	0.6525	0.86	0.39	1.3947	1.77312	100	50
117	55	2018	1	60	1	0	9	0	0	0	1	0	50	0.263158	0.152505	0	0.7	0.8				33.3333
117	55	2020	0	63	1	1	9	0	0	1	1	0	50	0.333333	0.72	2.716	1.8	1	2.27647	2.42086	100	33.3333
117	55	2022	0	65	1	1	9	0	0	0	1	0	50	0.32	0.12	3.33333	1.2	1.5	0.398517	0.591452	100	33.3333
118	55	2018	1	70	1	0	0	0	0	0	1	0	50	0.2	0.72314	0	0.7	0.27				50
118	55	2020	1	72	1	0	0	0	0	1	1	0	50	0.181818	0.597877	0.424	0.507	0.15	1.58443	0.674163	100	50
118	55	2022	1	74	1	0	0	0	0	1	2	0	0	0	0.653333	0.375	0.49	0.22	0.581507	0.616652	100	100
119	56	2018	1	63	1	0	0	0	0	1	4	0	0	0.190476	1	0	3.75	0.07				40
119	56	2020	1	65	1	0	6	0	0	1	3	0	0	0.5	0.1	0.823667	0.4	0.1	0.536593	0.536593	66.6667	33.3333
119	56	2022	1	67	1	0	6	0	0	1	3	0	0	0.0092421	0.1375	1.39272	1.1	0.2	0.294655	1.06302	33.3333	16.6667
120	57	2018	0	63	1	0	0	0	0	1	1	0	140	0.0606061	0.629412	0	1.07	0.3				25
120	57	2020	1	65	1	0	0	0	0	0	2	0	140	0.0909091	0.1	1.5	0.6	0.3	0.913633	0.913633	50	25
120	57	2022	1	67	1	0	0	0	0	1	3	0	140	0.39801	0.195	1.1963	0.78	0.21	0.824577	1.04843	66.6667	50
121	58	2018	0	60	1	0	0	0	0	0	2	0	140	0.286738	0.944444	0	1.7	0.5				50
121	58	2020	0	62	1	0	0	0	1	1	2	0	140	0.151899	1	0.53	1.8	0.5	1.12279	1.27927	100	66.6667
121	58	2022	1	63	0	0	0	0	0	0	2	0	140	0.323144	0.981089	0.881333	2.594	0.4	1.05088	1.16751	100	66.6667
122	58	2018	0	56	1	0	0	0	0	1	3	0	140	0	0.557143	0	3.9	0.7				20
122	58	2020	0	58	1	0	2	0	0	1	2	0	140	0	0.46	2.735	2.3	0.7	1.22821	0.518361	100	100
122	58	2022	0	60	1	0	2	0	0	0	2	0	140	0.0493827	1	1.06	2.53	0.6	1.96256	1.88801	100	100
123	59	2018	0	63	1	0	0	0	0	1	2	0	0	0.127388	0.866667	0	1.3	0.4				100
123	59	2020	1	66	1	0	6	0	0	1	2	0	0	0	1	0.5	1.25	0.4	1.21089	0.604428	50	50
123	59	2022	0	67	1	0	0	0	0	1	2	0	0	0.0324675	0.73	0.5	0.73	0.4	0.338194	0.546605	100	100
124	60	2018	1	26	1	0	9	0	1	0	4	0	0	0.266667	0.525	0	4.2	1				25
124	60	2020	1	28	1	0	9	0	0	1	2	0	0	0.0454545	0.8	2.34	3.2	0.8	1.39817	1.24839	50	25
124	60	2022	1	63	1	0	0	1	1	1	2	0	0	0	0.141667	3	1.7	0.5	0.402528	0.595303	100	50
125	61	2018	0	62	1	0	0	0	0	0	3	0	0	0.322581	0.3	0	1.2	0.05				40
125	61	2020	1	65	1	0	0	0	1	0	2	0	0	0.137931	0.7	1.486	3.5	0.25	3.77143	3.77143	50	20
125	61	2022	1	67	0	0	0	0	0	0	1	0	0	0	0.617284	1.62	5	0	1.41713	2.11466	100	20
126	61	2018	0	62	1	0	0	0	0	1	2	0	66	0.166667	0.833333	0	1.5	0.5				100
126	61	2020	0	64	1	0	0	0	0	0	1	0	66	0.428571	1	0.5	1.2	0.4	1.94726	1.36005	100	50
126	61	2022	1	66	1	0	9	0	0	1	2	0	66	0.285714	0.722222	0.9	1.3	0.5	0.542157	0.85985	100	100
127	61	2018	1	66	1	0	9	0	1	0	2	0	66	0.179856	1	0	5.5	0.6				16.6667
127	61	2020	1	45	1	0	6	0	0	0	1	0	66	0.0320513	1	0.927333	2.2	0.5	1.37189	0.579893	100	16.6667
127	61	2022	1	70	1	0	9	0	0	1	2	0	66	0	0.7	0.764667	2.1	0.4	0.717263	0.605182	50	16.6667
128	61	2018	1	66	1	0	6	0	1	0	2	0	0	0.25	0.376	0	1.128	0.45				40
128	61	2020	0	66	1	0	9	0	1	0	3	0	0	0.181818	0.637143	0.7	2.23	0.4	1.41511	1.41511	66.6667	40
128	61	2022	0	68	1	0	9	0	0	1	2	0	0	0	0.443333	1.5	1.33	0.3	0.346662	0.842995	100	100
129	62	2018	1	62	1	0	6	0	0	0	1	0	0	0.496278	0.81448	0	1.8	0.5				50
129	62	2020	0	68	1	0	0	0	0	1	2	0	0	0.4	0.849257	0.942	1.6	0.3	1.01773	0.49183	50	50
129	62	2022	0	70	1	0	0	0	0	0	1	0	0	0.0149254	1	0.55	1.35	0.4	1.20967	2.232	100	50
130	63	2018	0	65	0	0	0	0	0	0	1	0	100	0.164557	1	0	2.33	0.66				50
130	63	2020	0	67	0	0	0	0	0	1	2	0	100	0.333333	0.470588	3.101	1.6	0.4	0.646053	0.646053	50	50
130	63	2022	0	69	0	0	0	0	0	0	1	0	100	0.153846	1	2.3675	2.035	0.45	1.91963	1.81024	100	50
131	63	2018	1	34	1	0	9	0	1	1	3	0	100	0.047619	0.529412	0	2.7	0.8				33.3333
131	63	2020	1	63	1	0	6	0	0	0	2	0	100	0	0.433333	1.2175	2.6	0.8	1.46851	1.23344	100	33.3333
131	63	2022	1	65	1	0	6	0	0	0	2	0	100	0.188679	0.271429	1.16667	1.9	0.4	1.49315	0.935641	100	33.3333
132	63	2018	0	41	1	0	6	0	0	0	4	0	0	0	0.305	0	1.22	0				40
132	63	2020	0	69	1	1	6	0	0	1	1	0	0	0.374532	0.235	1.1948	0.94	0.2	1.42772	1.42772	100	20
132	63	2022	0	45	1	0	6	1	0	1	2	0	0	0.257732	0.161017	1.2324	0.95	0.2	1.1269	0.687213	100	40
133	64	2018	1	63	1	0	0	0	1	0	1	0	0	0.117647	0.85	0	0.85	0.45				50
133	64	2020	0	66	1	0	0	0	1	1	2	0	0	0.066694	0.6	0.5	0.6	0.5	0.484947	0.447247	50	50
133	64	2022	1	67	1	0	0	0	0	0	1	0	0	0.0728477	1	0.35	0.91	0.27	2.28119	2.00591	100	50
134	65	2018	1	64	1	0	6	0	1	1	2	0	120	0.0535714	1	0	4	2				33.3333
134	65	2020	1	37	0	0	9	0	0	1	1	0	120	0	0.25	1.33333	1	1	0.546586	0.454716	100	33.3333
134	65	2022	1	68	1	0	6	0	1	0	1	0	120	0.104167	1	0.666667	2	1.2	2.39058	1.83899	100	33.3333
135	65	2018	0	27	0	0	16	0	0	0	2	0	120	0.38961	0.9	0	0.9	0.4				66.6667
135	65	2020	0	66	1	0	0	0	1	0	2	0	120	0	0.95	2.05	1.9	0.7	2.67945	2.15646	50	33.3333
135	65	2022	0	68	1	0	0	0	0	0	2	0	120	0	0.222222	3.08833	2	0.6	2.27709	2.37665	100	66.6667
136	65	2018	0	63	1	0	6	0	0	0	2	0	120	0	1	0	2.15	0.53				100
136	65	2020	1	67	1	0	0	0	0	0	2	0	120	0	0.666667	1.5	2	0.6	1.1629	0.895158	100	100
136	65	2022	0	67	1	0	6	0	1	1	2	0	120	0	1	1	2.4	0.5	1.36374	2.22451	100	100
137	27	2018	0	33	1	0	9	1	0	0	2	0	30	0.0473934	0.045	0	0.45	0.1				33.3333
137	27	2020	0	63	1	0	9	1	0	1	2	0	30	0.0909091	0.17	0.455833	0.34	0.05	1.07215	0.944456	50	16.6667
137	27	2022	1	64	1	0	9	0	0	1	1	0	30	0	0.278571	1.74295	0.39	0.1	1.46931	1.40933	100	12.5
138	66	2018	1	69	1	0	0	0	0	1	2	0	0	0	0.235294	0	2	0.25				100
138	66	2020	1	71	1	0	2	0	0	1	1	0	0	0	0.22	2.5	1.1	0.2	0.760499	0.625487	100	50
138	66	2022	0	71	1	0	1	0	0	1	2	0	0	0	0.101667	3	0.61	0.02	0.710513	0.599579	100	100
139	67	2018	0	65	1	0	0	0	0	1	2	0	0	0.38835	0.533333	0	0.96	0.3				100
139	67	2020	1	68	1	0	9	0	0	1	1	0	0	0.333333	0.22	2.52	1.1	0.3	2.28366	2.00201	100	50
139	67	2022	1	70	1	0	9	0	0	1	2	0	0	0.26455	0.201875	2.66525	0.8075	0.352	0.495081	0.409697	100	100
140	68	2018	1	74	1	0	6	0	0	1	2	0	0	0.349435	0.5	0	0.5	0.2				100
140	68	2020	0	73	1	0	0	0	0	0	2	0	0	0.179641	0.0001	0.2665	0.2	0.034	0.447514	0.430118	100	100
140	68	2022	1	78	1	0	6	1	0	0	2	0	0	0	0.05	0.5	0.05	0.02	0.261552	0.265113	100	100
141	69	2018	0	69	0	0	0	1	0	1	1	0	11	0.217391	0.766667	0	1.15	0.3				50
141	69	2020	0	71	0	0	0	1	0	0	2	0	11	0.61707	0.230769	0.975	0.45	0.15	0.264347	0.22979	50	50
141	69	2022	0	73	0	0	0	1	0	1	1	0	11	0.097561	0.825	0.835	0.66	0.1	2.73601	2.46571	100	50
142	70	2018	1	65	1	0	0	0	0	1	2	0	3	0.153846	1	0	2.1	0.8				100
142	70	2020	1	67	1	0	0	1	0	1	2	0	3	0.204082	1	0.965	2.2	0.6	1.13753	1.14982	100	100
142	70	2022	1	69	1	0	0	1	0	1	2	0	3	0	0.195	1.415	0.39	0.45	0.204336	0.204336	100	100
143	71	2018	1	66	1	0	0	0	1	1	1	0	3	0.714286	0.24	0	2.4	0.1				20
143	71	2020	0	66	1	0	0	1	0	0	2	0	3	0.175439	0.42	3.586	4.2	0.25	1.63325	1.1899	50	16.6667
143	71	2022	1	70	0	0	0	0	0	0	2	0	3	0.272727	0.07	4.09167	1.4	0.25	0.344341	0.288429	100	33.3333
144	71	2018	1	62	1	0	6	0	0	0	2	0	0	0.5	0.08	0	0.4	0.1				33.3333
144	71	2020	1	64	1	0	6	0	0	1	2	0	0	0.245283	0.04	3.79833	0.2	0.2	0.546575	0.482575	100	66.6667
144	71	2022	1	66	1	0	6	0	0	1	1	0	0	0	0.0625	5.575	0.3	0.02	2.71892	2.71892	100	50
145	72	2018	0	61	1	0	0	0	0	0	2	0	0	0.178571	1	0	2.1	0.4				20
145	72	2020	0	63	1	0	0	0	0	0	2	0	0	0.196078	0.10283	2.12	1.09	0.5	0.5963	0.51043	100	40
145	72	2022	0	65	1	0	0	0	0	0	2	0	0	0	0.211111	1.31429	1.9	0.5	1.6832	1.85567	100	28.5714
146	72	2018	1	68	1	0	0	0	0	0	2	0	0	0.340909	1	0	1	0.5				100
146	72	2020	1	70	1	0	0	0	1	0	2	0	0	0.5	0.364706	0.85	0.62	0.2	0.798984	0.238825	100	100
146	72	2022	1	72	1	0	0	0	0	1	2	0	0	0.283019	0.611111	0.9	1.1	0.4	1.5662	1.44617	100	100
147	73	2018	1	69	1	0	0	0	0	1	2	0	0	0.297297	0.458333	0	1.1	0.5				100
147	73	2020	0	67	1	0	0	1	1	1	1	0	0		1	0.7	0.7	0	3.04981	3.04981	100	100
147	73	2022	0	69	0	0	0	1	1	1	1	0	0	0	1	1.24	1	0.2	0.218041	0.218041	100	100
148	74	2018	1	64	1	1	0	0	0	1	1	0	0	0	0.363734	0	2.7	0.2				50
148	74	2020	1	66	1	1	0	0	0	1	1	0	0	0	0.133333	2.25	0.6	0.14	0.237427	0.237427	100	50
148	75	2022	1	68	1	1	0	0	1	1	2	0	0	0	0.466667	4.417	2.8	0.12	2.22503	2.51122	100	100
149	76	2018	1	68	1	0	0	0	0	1	1	0	0	0	0.571429	0	0.4	0.05				11.1111
149	76	2020	0	64	1	0	0	0	1	1	3	0	0	0.375	0.0333333	0.6	0.1	0.05	0.96907	0.96907	66.6667	40
149	77	2022	1	72	0	0	0	1	0	1	1	0	0	0	0.075	1.92	0.6	0.1	1.44743	1.44743	100	20
150	78	2018	1	38	1	0	12	0	0	0	1	0	0	0	0.166667	0	1	0.3				16.6667
150	78	2020	1	40	1	0	12	0	0	1	2	0	0	0	0.0933333	2.5	1.4	0	0.971081	0.85896	100	33.3333
150	79	2022	1	69	0	0	0	0	0	0	2	0	0	0.111111	0.09	4.49	1.8	0.2	1.67477	1.2129	100	33.3333
151	80	2018	0	23	1	0	9	1	0	1	4	0	60	0	0.1125	0	0.9	0.15				14.2857
151	80	2020	1	49	1	0	9	0	0	0	3	0	60	0	0.1	0.714286	0.5	0.15	0.931865	0.626422	66.6667	28.5714
151	80	2022	1	51	1	0	9	0	0	1	4	0	60	0.123457	0.116667	1.30571	0.7	0.2	1.22643	1.316	50	28.5714
152	81	2018	1	37	1	1	16	0	0	1	2	0	60	0.153846	0.108333	0	0.65	0.2				40
152	81	2020	1	69	1	0	0	0	0	1	3	0	60	0.39897	0.035	2	0.35	0.13	0.506818	0.506818	33.3333	20
152	81	2022	1	41	1	1	16	0	0	0	2	0	60	0.409836	0.0466667	2.54833	0.7	0.2	2.60234	2.75656	100	33.3333
153	82	2018	1	64	1	0	6	0	0	0	2	0	0	0	0.1	0	0.4	0.03				33.3333
153	82	2020	0	63	1	0	0	0	0	1	2	0	0	0.108108	0.0909091	1.628	0.3	0.2	0.522282	0.522282	100	40
153	82	2022	1	68	1	0	6	0	0	1	2	0	0	0	0.01125	2	0.18	0	0.721291	0.717489	100	25
154	83	2018	0	31	1	0	6	0	0	0	2	0	12	0	0.055	0	0.66	0.028				20
154	83	2020	0	33	1	0	6	0	0	1	2	0	12	0	0.0543747	2.06883	0.66	0.099	1.18414	0.9974	50	16.6667
154	83	2022	0	35	1	0	6	0	0	1	2	0	12	0	0.02	1.51571	0.2	0.03	0.283727	0.302088	50	14.2857
155	83	2018	1	69	1	0	6	0	0	1	2	0	30	0	0.0545455	0	0.3	0.2				28.5714
155	83	2020	1	71	1	0	6	0	0	0	4	0	30	0	0.2	0.98	0.6	0.5	1.17462	1.16506	25	14.2857
155	83	2022	1	73	1	0	6	0	0	0	3	0	0	0	0.0285714	1.16917	0.2	0.4	0.33976	0.337354	66.6667	33.3333
156	83	2018	1	41	1	0	9	0	0	1	1	0	30	0.047619	0.0191667	0	0.23	0.1				14.2857
156	83	2020	1	43	1	0	9	0	0	1	7	0	30	0.0810811	0.0210526	2.71429	0.4	0.08	1.41518	1.31494	28.5714	28.5714
156	83	2022	1	45	1	0	9	0	0	1	6	0	30	0	0.0666667	3.02333	1	0.3	1.40227	1.46924	16.6667	16.6667
157	84	2018	1	69	1	0	6	0	0	1	2	0	60	0	0.25	0	0.35	0.06				100
157	84	2020	1	71	1	0	6	0	0	0	2	0	60	0	0.3125	0.4	0.25	0.04	0.753609	0.89619	100	100
157	84	2022	0	67	1	0	0	0	0	1	2	0	60	0	1	1.009	0.25	0.05	1.32857	1.73476	100	100
158	84	2018	1	67	1	0	0	0	0	0	2	0	60	0.0331492	0.1	0	0.6	0.1				25
158	84	2020	1	69	1	0	4	1	1	0	2	0	60	0	0.06	0.555556	0.3	0.05	0.549993	0.549993	100	22.2222
158	84	2022	1	71	1	0	4	0	0	0	2	0	60	0	0.0666667	0.565	0.2	0.1	0.692408	0.674832	100	25
159	85	2018	1	77	1	0	0	0	0	0	1	0	60	0	0.18	0	0.09	0.01				14.2857
159	85	2020	0	71	1	0	0	0	0	1	2	0	60	0	0.0245902	0.977143	0.15	0	0.594774	0.594774	100	28.5714
159	85	2022	1	81	1	0	0	1	0	1	7	0	60	0.754717	1	0.0777143	0.225	0.065	1.20528	1.13411	28.5714	28.5714
160	86	2018	0	59	1	0	6	0	0	0	2	0	26	0.179775	0.0707396	0	0.44	0.22				16.6667
160	86	2020	1	64	1	0	9	0	0	1	1	0	26	0	0.0216667	6.06083	0.65	0	2.1464	2.8289	100	16.6667
160	86	2022	1	66	1	0	9	0	0	1	1	0	26	0.347826	0.107692	6.67	0.7	0.12	1.01996	1.88595	100	16.6667
161	87	2018	1	65	1	0	0	0	1	0	1	0	26	0.230769	0.225	0	0.9	0.2				14.2857
161	87	2020	1	67	1	0	0	0	1	1	2	0	26	0	0.386111	0.917	1.39	0.5	1.00748	0.651571	100	40
161	87	2022	0	39	0	0	6	0	1	1	1	0	26	0.0668449	0.108333	1.862	1.3	0.8	1.0145	0.322095	100	14.2857
162	88	2018	1	64	1	0	0	1	0	1	2	0	26	0	0.8	0	1.2	0.3				50
162	88	2020	1	66	1	0	0	0	1	1	2	0	26	0.193548	0.225516	0.49855	0.35	0.1	0.33162	0.297984	50	25
162	88	2022	1	68	1	0	0	1	0	1	2	0	26	0.111111	0.106667	0.9375	0.4	0.2	1.12013	1.12013	100	50
163	88	2018	1	64	1	0	0	0	1	1	2	0	60	0	1	0	3.6	1.5				40
163	88	2020	1	66	1	0	0	0	1	1	1	0	60	0.211864	0.903846	0.52	2.35	0.5	1.39041	1.98619	100	20
163	88	2022	1	68	1	0	0	0	1	1	2	0	60	0	0.733333	0.6	2.2	1	0.616465	0.40468	100	40
164	89	2018	1	61	1	0	0	0	1	1	2	0	80	0.487805	0.927273	0	5.1	0.5				66.6667
164	89	2020	1	63	1	0	0	0	1	1	2	0	80	0.152207	1	1.4355	4.1	1	0.765953	0.268366	100	100
164	89	2022	1	65	1	0	0	0	0	0	2	0	80	0	0.86383	1.175	2.03	1.2	0.554967	0.527338	100	100
165	89	2018	0	60	1	0	0	0	0	1	2	0	0	0.478261	1	0	2.5	0.6				100
165	89	2020	1	63	1	1	9	0	0	1	2	0	0	0.0689655	0.4	1.805	1.2	1.2	0.381257	0.32541	50	50
165	89	2022	1	65	1	1	9	0	0	1	2	0	0	0.4	0.2	0.975	0.3	0.3	0.349313	0.326359	100	100
166	89	2018	1	40	1	0	12	1	0	1	2	0	120	0.313725	0.0651163	0	0.56	0.16				25
166	89	2020	1	42	1	0	12	0	1	1	2	0	120	0.157895	0.05	2.03275	0.3	0.2	0.568034	0.532125	50	25
166	89	2022	1	44	1	0	12	1	0	1	3	0	120	0.21978	0.1	2.10775	0.7	0.06	1.12907	1.8494	33.3333	25
167	90	2018	1	63	1	1	6	0	1	1	2	1	6	0.281955	0.3375	0	0.54	0.12				25
167	90	2020	1	65	1	1	6	0	1	1	1	1	6	0.403226	0.391304	0.7615	0.9	0.1	2.19067	2.74946	100	25
167	90	2022	1	67	1	1	6	0	1	1	2	1	6	0.436782	0.25	0.8755	0.5	0.4	0.324663	0.307812	100	50
168	91	2018	1	63	1	1	0	0	1	0	2	1	6	0.238095	0.65	0	1.3	0.2				100
168	91	2020	1	65	1	1	2	0	0	0	2	1	6	0	0.5	0.55	1	0.3	0.853784	0.729508	50	20
168	91	2022	0	64	1	0	2	0	0	1	1	1	6	0	0.1	0.8684	0.3	0.1	0.496947	0.506916	100	20
169	92	2018	1	69	1	0	6	1	0	1	2	0	0	0.545455	0.0285714	0	0.2	0.025				28.5714
169	92	2020	1	71	1	0	6	0	1	1	2	0	0	0.148936	0.0192308	0.928571	0.125	0.055	0.488301	0.479833	50	14.2857
169	92	2022	1	71	1	0	0	0	0	1	2	0	0	0	0.0222222	1.125	0.2	0.7	1.20778	1.21903	100	25
170	93	2018	1	71	1	1	9	1	0	0	1	0	0	0	0.0375	0	0.3	0.03				20
170	93	2020	1	73	1	1	9	0	0	1	2	0	0	0	0.0176471	4.25	0.3	0.035	0.381108	0.379331	50	25
170	93	2022	1	75	1	1	9	0	1	1	1	0	0	0.194175	0.171429	1.4066	0.36	0.08	3.67011	3.38752	100	50
171	94	2018	1	61	1	0	0	0	1	1	2	0	0	0.16835	0.3	0	0.6	0.45				20
171	94	2020	1	63	1	0	0	1	0	0	1	0	0	0.0979021	1	0.215	0.436	0.24	0.827951	0.254486	100	50
171	94	2022	1	65	1	0	0	0	1	1	2	0	0	0.155172	1	0.971	0.6	0.2	1.24833	3.99111	100	100
172	95	2018	0	63	1	0	0	0	0	1	2	0	0	0.166667	0.017	0	0.102	0.04				33.3333
172	95	2020	1	63	1	1	9	0	0	1	2	0	0	0	0.026087	1.96333	0.24	0.09	2.24763	2.17756	100	33.3333
172	95	2022	1	65	1	1	9	0	0	1	2	0	0	0	0.06	1.66833	0.48	0.05	3.45705	1.914	50	16.6667
173	95	2018	1	63	1	0	6	0	1	1	2	0	0	0	1	0	0.6	0.2				100
173	95	2020	1	64	1	0	6	0	0	1	2	0	0	0	0.2	1.75	0.7	0.3	1.27463	1.15142	100	100
173	95	2022	1	66	1	0	6	0	0	1	2	0	0	0	0.4	1.585	1.2	0.4	2.03874	1.62643	100	100
174	96	2018	1	63	1	1	0	0	0	1	2	0	0	0.0909091	0.407692	0	0.53	0.3				100
174	96	2020	1	65	1	1	4	0	0	1	2	0	0	0	0.543478	0.635	0.5	0.15	1.13459	1.02769	50	50
174	96	2022	1	67	1	1	4	0	0	1	2	0	0	0	0.166667	0.75	0.25	0.5	0.286804	0.286353	100	100
175	96	2018	0	70	1	0	6	0	0	1	2	0	10	0	0.09375	0	0.15	0.1				100
175	96	2020	0	72	1	0	7	0	1	1	1	0	10	0	0.0675	1.8625	0.135	0.07	1.16596	1.13984	100	50
175	96	2022	0	74	1	0	7	0	0	1	1	0	10	0	0.105	1	0.21	0.06	1.84347	1.65751	100	50
176	96	2018	0	62	1	0	0	0	0	1	2	0	10	0	0.4	0	0.2	0.06				66.6667
176	96	2020	0	64	1	0	0	0	0	1	2	0	10	0.117647	0.508571	0.35	0.356	0.15	1.92423	1.82607	50	50
176	96	2022	0	66	1	0	0	0	0	1	2	0	12	0	0.205882	0.34	0.14	0.1	0.542963	0.428448	100	100
177	97	2018	1	65	1	1	0	0	0	1	4	0	12	0	0.1075	0	0.43	0.2				40
177	97	2020	1	67	1	1	3	0	0	1	1	0	12	0	0.0666667	1.5	0.2	0.13	0.955808	0.918077	100	50
177	97	2022	1	69	1	1	3	0	0	1	2	0	68	0	1	0.09	0.3	0	2.32166	2.32166	100	40
178	97	2018	1	67	1	0	6	0	0	1	2	0	68	0.133333	0.48	0	0.24	0.05				100
178	97	2020	1	69	1	0	6	0	0	0	2	0	68	0.133333	0.25	0.4	0.2	0.1	0.813423	0.813423	50	50
178	97	2022	1	71	1	0	6	0	1	1	2	0	68	0	0.666667	0.315	0.4	0.1	3.63641	2.0438	100	100
179	98	2018	1	61	1	0	6	0	0	1	2	0	68	0.230769	0.05	0	0.2	0.1				20
179	98	2020	1	63	1	0	6	0	1	1	1	0	68	0.105263	0.0421053	4.855	0.4	0.1	2.93704	2.78898	100	50
179	98	2022	1	65	1	0	6	0	0	1	2	0	120	0.25	0.02	4.03	0.1	0.03	0.274691	0.236065	100	100
180	98	2018	0	64	1	0	0	0	0	0	1	0	120	0.206186	0.1	0	0.1	0.05				50
180	98	2020	1	64	1	0	8	0	0	1	2	0	120	0	0.0555556	1.055	0.1	0.06	0.823679	0.811588	50	50
180	98	2022	1	66	1	0	8	0	0	0	1	0	37	0	0.1	0.25	0.05	0.02	0.893805	0.830369	100	50
181	98	2018	1	48	1	1	9	0	0	1	3	0	37	0.333333	0.111111	0	0.5	0.4				20
181	98	2020	1	21	0	0	13	0	0	1	2	0	37	0	0.0060976	3.29	0.1	0.05	0.326137	0.318676	50	20
181	98	2022	0	53	1	0	6	0	0	1	2	0	16	0.142857	0.005	1.4	0.03	0.3	0.213913	0.715212	50	20
182	99	2018	1	67	1	0	0	0	0	1	3	0	16	0	0.133333	0	0.4	0.15				66.6667
182	99	2020	1	69	1	0	0	0	0	0	2	0	16	0	0.75	0.266667	0.6	0.11	2.02996	1.90202	50	33.3333
182	99	2022	1	71	0	0	0	0	0	0	2	0	40	0	1	0.103333	0.46	0.15	1.20965	0.763818	100	66.6667
183	99	2018	1	60	1	1	12	0	0	1	2	0	40	0	0.0806452	0	0.8	0.3				28.5714
183	99	2020	0	64	1	0	6	0	0	0	2	0	40	0	0.617143	0.175	0.216	0.07	0.30255	0.287186	50	50
183	99	2022	1	64	1	1	12	0	0	1	2	0	40	0	0.0222222	1.28571	0.2	0.07	1.80169	1.80169	100	28.5714
184	100	2018	1	69	1	0	0	0	0	1	1	0	40	0.4	0.056391	0	0.21	0.15				50
184	100	2020	0	67	1	0	0	0	0	1	2	0	40	0.0645161	0.104167	1.21075	0.25	0.15	0.637947	0.637947	100	100
184	100	2022	1	73	1	0	0	0	0	1	1	0	0	0.230769	0.0888889	2.25	0.4	0.1	3.96707	3.96707	100	50
185	101	2018	1	61	1	0	9	0	0	0	2	0	0	0	0.153333	0	0.46	0.5				50
185	101	2020	0	60	1	0	0	0	0	1	2	0	0	0	0.1	2.5	0.5	0.6	1.10503	1.10067	100	100
185	101	2022	1	65	1	0	9	0	0	1	1	0	38	0.269058	0.075	1	0.15	0.12	0.700423	0.5141	100	50
186	101	2018	0	65	1	0	0	0	0	0	1	0	38	0	1	0	2.15	0.16				20
186	101	2020	0	67	1	0	0	0	0	0	1	0	38	0	1	0.675	1.55	0.1	0.66537	0.661747	100	50
186	101	2022	1	69	1	1	0	0	0	1	2	0	50	0.113636	0.126	1.08	0.63	0.6	0.302763	0.247887	100	40
187	102	2018	0	67	1	0	0	0	0	1	2	0	50	0.363636	0.8	0	0.2	0.03				66.6667
187	102	2020	0	69	1	0	0	0	0	0	2	0	50	0.0638978	0.133333	0.75	0.2	0.1	0.592834	0.592834	50	50
187	102	2022	1	74	1	0	0	0	0	1	1	0	110	0	0.133333	0.45	0.12	0.15	1.59068	1.59068	100	50
188	103	2018	0	61	1	0	9	0	0	1	6	0	110	0.268293	0.1	0	1	0.5				22.2222
188	103	2020	0	63	1	0	9	0	0	1	4	0	110	0.106464	0.134	2.46876	1.34	0.2968	2.82903	2.82903	50	22.2222
188	103	2022	1	65	1	1	9	0	0	1	2	1	60	0.4	0.0666667	3.062	1	0.5	0.690218	0.400508	50	10
189	104	2018	0	67	0	0	0	0	0	1	1	1	60	0.451219	0.75	0	0.3	0.045				100
189	104	2020	0	69	0	0	0	0	0	1	2	1	60	0	1	0.507	0.4	0.08	1.10858	1.05773	100	100
189	104	2022	0	71	0	0	0	0	0	1	1	1	60	0.134048	0.972222	0.36	0.35	0.3	0.910152	0.870728	100	100
190	104	2018	0	59	1	0	0	0	0	1	2	1	60	0.272727	1	0	3	1.05				14.2857
190	104	2020	1	64	1	0	4	0	1	1	1	1	60	0	1	0.744	2.5	1	1.53791	0.626857	100	33.3333
190	104	2022	0	63	1	0	0	0	0	0	2	0	120	0.333333	1	0.596667	1	0.13	0.747349	0.265217	100	66.6667
191	104	2018	0	63	1	0	9	0	0	0	1	0	120	0	1	0	2	0.1				25
191	104	2020	0	65	1	0	9	0	0	1	2	0	120	0.116959	1	1.1925	2	0.2	0.875116	0.963838	50	50
191	104	2022	0	67	1	0	9	0	0	1	2	0	120	0.0882353	0.5	1	1	0.5	0.461553	0.839577	100	100
192	104	2018	0	60	1	0	0	0	0	0	2	0	120	0.0735294	0.625	0	0.5	0.4				100
192	104	2020	1	62	1	0	12	0	0	1	2	0	120	0	0.6	1.5	1.2	0.8	1.82264	1.82301	50	50
192	104	2022	0	64	1	0	0	0	0	1	2	1	18	0.25	0.5	1	1	0.2	1.95601	1.24896	100	100
193	104	2018	1	62	1	0	0	0	0	1	2	1	18	0	1	0	2.3	0.6				50
193	104	2020	1	64	1	0	0	0	0	1	1	1	18	0.111111	1	1.25	2.5	1	1.73509	1.59194	100	50
193	104	2022	1	66	1	0	0	0	0	1	2	0	12	0.16129	1	0.59	1.5	0.25	0.588837	1.00901	50	50
194	105	2018	1	61	1	0	9	0	0	1	2	0	12	0.144927	0.764706	0	1.3	0.05				100
194	105	2020	0	63	1	0	6	0	1	1	1	0	12	0.0985916	0.83	1.1285	1.66	0.49	2.17308	2.13433	100	50
194	105	2022	0	65	1	0	6	1	0	1	2	0	0	0.173913	0.976471	0.85	1.66	0.4	0.826837	0.528468	100	100
195	105	2018	1	62	1	0	0	0	0	1	1	0	0	0.377358	1	0	1	0.3				20
195	105	2020	1	64	1	0	0	0	0	0	2	0	0	0.166667	1	0.4125	2.02	0.5	1.52341	1.47106	100	50
195	105	2022	1	66	1	0	0	0	0	1	2	0	0	0	0.4	1.755	2	1	1.3501	2.09902	100	50
196	105	2018	0	63	1	0	0	0	0	1	2	0	0	0.133333	1	0	0.8	0.5				100
196	105	2020	1	62	1	1	9	0	0	1	2	0	0	0.118209	1	2.215	0.97	1	0.890726	0.877594	50	50
196	105	2022	1	64	1	1	9	0	0	1	2	0	20	0.192308	1	0.5	1.01	0.3	1.26553	1.70971	100	100
197	105	2018	1	61	1	0	9	0	0	0	2	0	20	0	0.8	0	1.6	0.4				25
197	105	2020	1	63	1	0	9	0	1	1	2	0	20	0.306123	0.849057	1.06	1.8	0.252	1.54262	1.14194	100	100
197	105	2022	1	65	1	0	9	0	0	1	2	0	46	0.347826	0.207692	3.25	2.7	0.6	2.20121	1.38978	50	25
198	106	2018	1	62	1	0	6	0	0	0	2	0	46	0	0.0001	0	1	0				100
198	106	2020	0	63	1	0	6	0	0	1	2	0	46	0	1	0.375	1.5	0.7	1.46398	1.4026	50	25
198	106	2022	0	65	1	0	6	0	0	0	2	0	46	0	0.36	2.105	0.72	0.3	1.16219	0.922211	100	50
199	107	2018	0	54	1	0	6	0	0	0	2	0	46	0.253623	0.673333	0	2.02	1				33.3333
199	107	2020	1	62	1	0	6	0	0	0	2	0	46	0.0588235	0.724138	0.966667	2.1	1	1.26238	1.10642	50	33.3333
199	107	2022	0	58	1	0	6	0	0	1	2	1	15	0.12	0.4	0.753333	0.8	0.8	0.395069	0.395069	50	33.3333
200	107	2018	1	64	1	0	9	0	0	1	2	1	15	0.0340909	1	0	2.1	0.7				100
200	107	2020	1	66	1	0	9	0	0	1	1	1	15	0.0649351	0.912946	1.12	2.045	0.55	1.76952	1.51473	100	50
200	107	2022	1	68	1	0	9	0	0	1	2	0	62	0.148148	0.6	1	1.2	0.2	1.13626	0.381986	100	100
201	108	2018	0	69	1	0	0	0	0	0	2	0	62	0.19305	1	0	10.15	1.6				100
201	108	2020	0	71	1	0	3	1	0	0	1	0	62	0.0666667	0.666667	3.5	4	2.8	0.606361	0.390357	100	50
201	108	2022	0	73	1	0	3	0	0	1	2	1	20	0.230769	1	0.25	2.01	2	0.550042	0.343582	100	100
202	109	2018	1	65	1	0	9	0	0	1	2	1	20	0.405405	0.246154	0	1.8	0.3				20
202	109	2020	1	67	1	0	9	0	0	1	2	1	20	0.357143	0.0666667	3	1	0.3	0.658889	0.547095	100	40
202	109	2022	1	69	1	0	9	0	0	1	2	0	0	0.16129	0.13	3.394	1.3	0.23	1.26944	1.36824	50	20
203	109	2018	1	70	1	0	6	0	0	0	2	0	0	0.333333	1	0	1.9	0.4				66.6667
203	109	2020	1	72	1	0	6	0	0	1	2	0	0	0.365854	0.68	1	1.36	0.4	0.705071	0.882414	50	50
203	109	2022	1	72	1	0	6	0	0	1	2	0	0	0.206642	1	0.1145	0.3	0.2	0.460057	0.218949	100	100
204	110	2018	1	69	1	0	0	0	0	1	2	0	0	0	0.744898	0	0.292	0.09				66.6667
204	110	2020	1	71	1	0	2	0	0	1	2	0	0	0	1	1.047	0.266	0.13	0.876862	0.845376	50	33.3333
204	110	2022	1	73	1	0	2	0	0	1	2	0	32	0	0.0227273	0.89	0.06	0.3	0.226049	0.223519	100	66.6667
205	110	2018	0	61	0	0	0	0	0	1	1	0	32	0	0.285714	0	0.2	0.06				100
205	110	2020	0	63	0	0	0	0	0	1	1	0	32	0	0.466667	0.88	0.14	0.05	0.681707	0.695763	100	100
205	110	2022	0	65	0	0	0	0	0	1	1	0	32	0.053125	0.0416667	0.72	0.03	0.03	0.203562	0.63705	100	100
206	111	2018	0	71	1	0	0	0	0	1	2	0	32	0.026455	0.64	0	0.32	0.19				100
206	111	2020	0	73	1	0	0	0	0	1	1	0	32	0.140845	0.6875	0.4025	0.55	0.12	3.28344	3.02608	100	50
206	111	2022	0	75	1	0	0	0	0	1	2	0	2	0.0821918	0.848	0.256	0.424	0.25	0.797487	0.56102	100	100
207	111	2018	1	62	1	0	9	0	0	1	2	0	2	0.0884956	0.25	0	0.4	0.4				100
207	111	2020	1	63	1	0	9	1	0	1	2	0	2	0.181818	0.4	1.525	1.12	0.4	3.32402	2.8271	50	50
207	111	2022	0	64	1	0	0	0	0	1	2	0	70	0.114754	0.5	1	1	0.5	1.06644	1.0425	100	100
208	111	2018	0	71	1	0	0	0	0	1	3	0	70	0.0619469	0.0177778	0	0.08	0.1				66.6667
208	111	2020	0	73	1	0	0	0	0	1	2	0	70	0	0.0041667	1.69333	0.02	0.026	0.376256	0.373534	50	33.3333
208	111	2022	0	75	1	0	0	0	0	1	2	0	70	0.0625	0.02	1	0.08	0.03	3.60259	3.98826	50	25
209	112	2018	1	34	1	0	16	0	0	1	1	0	70	0.196078	0.51	0	5.1	0.5				20
209	112	2020	1	65	0	0	0	0	0	1	1	0	70	0.180904	0.258333	2.4	3.1	1	0.636126	0.654924	100	20
209	112	2022	1	67	0	0	6	0	0	1	1	0	70	0	0.03	5.848	0.6	0.26	0.316819	0.248458	100	20
210	112	2018	1	61	1	0	9	0	1	0	3	0	70	0.0526316	0.7	0	2.8	1				16.6667
210	112	2020	1	63	1	0	9	0	0	1	1	0	70	0.154255	0.378182	0.916667	2.08	0.75	1.19343	1.26496	100	16.6667
210	112	2022	1	65	1	0	9	0	0	1	4	0	118	0.195122	0.302	1.66667	3.02	0.5	0.13168	0.789623	25	16.6667
211	112	2018	1	67	1	0	6	0	1	1	2	0	118	0.204082	1	0	4	0.3				100
211	112	2020	1	69	1	0	6	0	0	0	2	0	118	0.454545	0.993333	1.5	2.98	0.4	0.759879	0.706794	100	100
211	112	2022	1	71	1	0	6	0	1	0	2	0	118	0.392857	0.8	1.25	2	0.15	1.89155	1.1469	100	100
212	113	2018	1	61	1	0	6	0	0	1	1	0	118	0	0.130952	0	0.66	0.21				33.3333
212	113	2020	1	63	1	0	6	0	0	1	2	0	118	0	0.044	1.66667	0.22	0.05	0.281461	0.04593	100	66.6667
212	113	2022	1	65	1	0	6	0	0	1	1	0	0	0	0.125	1.51	0.5	0.22	0.247111	0.247111	100	33.3333
213	113	2018	1	65	1	0	12	0	0	1	1	0	0	0.136364	0.112	0	0.28	0.15				50
213	113	2020	0	66	1	0	6	0	0	1	1	0	0	0	0.15	1.436	0.3	0.1	1.17369	1.10082	100	50
213	113	2022	1	69	1	0	12	0	0	1	2	0	0	0	0.14	1	0.28	0.06	1.63892	1.68827	100	100
214	113	2018	0	72	1	0	6	0	0	1	2	0	0	0	0.0333333	0	0.4	0.18				40
214	113	2020	1	73	1	0	6	0	0	1	2	0	0	0.142857	0.0269231	2.6	0.35	0.15	0.922348	0.769556	50	20
214	114	2022	1	75	0	0	6	0	0	1	2	1	112	0	0.0266667	3.661	0.4	0.06	1.58925	1.27675	50	20
215	115	2018	0	61	1	0	0	0	0	1	4	1	112	0.0853659	0.211355	0	0.51	0.22				16.6667
215	115	2020	0	63	1	0	0	0	0	1	4	1	112	0.117647	0.18	0.833333	0.9	0.2	1.92927	1.78585	25	16.6667
215	115	2022	1	38	1	0	8	0	1	1	6	0	67	0.157729	0.075	1.0655	0.3	0.45	0.229984	0.241564	33.3333	33.3333
216	116	2018	1	60	1	0	9	0	1	1	2	0	67	0.192308	0.138125	0	1.105	0.49				33.3333
216	116	2020	1	62	1	0	9	0	0	1	3	0	67	0.103448	0.33	0.91	1.65	1	1.10009	1.0116	33.3333	16.6667
216	116	2022	1	64	1	0	9	0	0	0	4	1	30	0.307692	0.65	0.95	1.3	0.4	1.13461	0.867907	50	33.3333
217	117	2018	1	62	1	0	9	0	1	1	2	1	30	0.0325203	0.234803	0	2.24	0.41				20
217	117	2020	1	64	1	0	9	0	0	0	2	1	30	0.277778	0.146667	1.5	2.2	0.42	1.49645	1.09879	50	10
217	117	2022	1	66	1	0	9	0	0	1	2	0	30	0.0909091	1	1.136	1.6	0.2	1.1786	0.740528	100	20
218	117	2018	1	72	1	0	6	0	0	1	4	0	30	0.0414201	1	0	2.06	0.3				28.5714
218	117	2020	0	72	1	0	0	0	0	1	4	0	30	0.0782779	0.0857763	1.31571	0.79	0.47	0.457699	0.336796	25	14.2857
218	117	2022	0	47	1	0	9	0	0	1	4	0	20	0.204082	0.195969	1.19067	1.4	0.3	1.91494	1.90655	50	33.3333
219	117	2018	1	62	1	0	9	0	0	1	2	0	20	0.206186	0.46	0	1.15	0.4				16.6667
219	117	2020	1	40	1	0	12	0	1	0	3	0	20	0.333333	0.275	1.33333	2.2	0.6	1.70157	1.43979	33.3333	16.6667
219	117	2022	1	42	1	0	12	0	0	1	2	0	20	0	0.0588235	1.41667	0.5	1	0.207985	0.207985	100	33.3333
220	117	2018	1	74	1	0	9	0	0	1	4	0	20	0.112903	0.904568	0	0.4	0.25				33.3333
220	117	2020	1	76	1	0	9	0	0	0	3	0	20	0	0.133333	0.5	0.4	0.4	1.34068	1.08248	33.3333	16.6667
220	117	2022	1	78	1	0	9	0	0	1	2	0	20	0.3	0.14	1.09667	0.84	0.3	2.9232	2.82124	100	33.3333
221	118	2018	0	66	1	0	9	0	0	1	2	0	20	0.2	0.75	0	0.15	0.3				33.3333
221	118	2020	0	67	1	0	9	1	0	1	2	0	20	0.30303	0.0666667	1.25	0.5	0.2	1.24319	1.27294	50	16.6667
221	118	2022	0	69	1	0	9	0	0	1	2	0	20	0	1	0.78	0.2	0.2	0.365372	0.417903	100	33.3333
222	118	2018	1	33	1	0	9	0	1	1	2	0	20	0	0.533333	0	3.2	1				25
222	118	2020	1	66	0	0	9	1	0	1	3	0	20	0.283688	0.72	1.3452	1.8	0.8	0.522391	0.397712	33.3333	20
222	118	2022	1	68	0	0	9	0	1	1	1	0	30	0.0384615	0.935916	1.5386	1.44	0.47	1.773	1.7759	100	100
223	118	2018	1	71	1	0	0	0	0	0	1	0	30	0	0.01	0	0.06	0.04				20
223	118	2020	1	34	1	1	16	0	0	1	4	0	30	0.0896861	0.192926	0.672	0.6	0.3	2.16575	2.99821	75	60
223	118	2022	1	34	1	1	16	0	0	0	4	0	30	0	0.0311111	0.9	0.14	0.1	0.245905	0.238485	50	40
224	119	2018	1	33	0	0	6	1	0	0	2	0	30	0.0896861	0.235249	0	0.61	0.153				66.6667
224	119	2020	1	71	1	0	6	1	0	1	1	0	30	0.333333	0.117063	0.409333	0.132	0.14	0.330278	0.299924	100	33.3333
224	119	2022	0	70	1	0	0	1	0	1	3	0	30	0.0802568	0.651062	0.9726	0.509	0.073	2.22891	2.18434	66.6667	66.6667
225	119	2018	1	68	1	1	6	0	1	1	2	0	30	0.0875912	0.98789	0	1.55	0.175				50
225	119	2020	1	70	1	1	6	0	0	1	3	0	30	0.042343	0.332378	1.74073	1.16	0.16	0.492841	0.463406	33.3333	33.3333
225	119	2022	1	72	0	1	6	1	1	1	3	1	30	0.0236862	0.62621	0.647433	0.55	0.162	0.466096	0.473482	33.3333	33.3333
226	119	2018	0	68	1	0	0	1	0	1	4	1	30	0.285714	0.0579888	0	0.17	0.05				28.5714
226	119	2020	0	70	1	0	0	0	1	1	2	1	30	0.461539	0.0091743	0.947143	0.03	0.028	0.231133	0.226132	100	28.5714
226	119	2022	0	72	1	0	0	0	0	1	1	1	30	0.177778	0.0259493	0.385367	0.06	0.021	2.54855	2.51943	100	16.6667
227	120	2018	0	38	1	0	9	1	0	1	2	1	30	0.120482	0.142857	0	1	0.15				16.6667
227	120	2020	0	40	1	0	9	0	0	1	2	1	30	0	0.0888889	1.6116	0.8	0.143	1.36557	0.864873	50	16.6667
227	120	2022	0	42	1	0	9	0	0	0	3	1	30	0.0819672	0.11	2.634	1.1	0.2	0.891148	1.0216	33.3333	20
228	121	2018	0	60	1	0	12	0	0	1	2	1	30	0.0934579	0.116505	0	1.2	0.4				40
228	121	2020	1	62	1	0	9	0	0	1	2	1	30	0.342857	0.05	2.4	0.6	0.245	0.570974	0.537395	100	40
228	121	2022	1	64	1	0	9	0	0	1	1	0	50	0.106383	0.25	2	1.5	0.5	3.64624	3.58798	100	33.3333
229	121	2018	1	62	1	0	0	0	0	1	2	0	50	0.0442478	0.51	0	0.51	0.3				100
229	121	2020	0	63	1	0	0	0	0	1	2	0	50	0.141463	0.775	0.4	0.62	0.18	1.43175	1.21381	50	50
229	121	2022	1	66	1	0	0	0	0	1	1	0	60	0	1	0.3881	0.73	0.3	1.17865	1.31094	100	50
230	122	2018	1	63	0	0	9	0	0	1	3	0	60	0.266667	0.208189	0	0.9	0.225				20
230	122	2020	1	43	1	0	9	0	0	1	3	0	60	0.285714	0.477099	0.8992	1	0.2	1.8395	1.12001	33.3333	20
230	122	2022	1	67	0	0	9	0	1	1	2	0	60	0.365854	0.810701	1.03072	1.6	0.4	1.09518	1.58663	50	50
231	122	2018	1	67	1	0	6	0	0	1	2	0	60	0.169491	0.620466	0	1.3	0.24				16.6667
231	122	2020	1	69	1	0	6	0	0	1	1	0	60	0	0.0826667	1.25	0.62	0.35	1.05757	0.867426	100	16.6667
231	122	2022	1	71	1	0	6	0	0	0	2	0	82	0.210158	0.0781403	2.5595	1.2	0.355	1.32407	1.27807	100	33.3333
232	123	2018	1	61	1	0	12	0	0	1	2	0	82	0.0787402	0.260175	0	1.4	0.4				50
232	123	2020	1	63	1	0	12	0	1	1	2	0	82	0.148515	0.22	2.595	1.1	0.3	1.015	0.764443	100	100
232	123	2022	1	65	1	0	12	0	0	1	2	0	82	0.0869565	0.293333	3.75	2.2	0.5	2.06289	2.19077	100	100
233	123	2018	1	60	1	0	9	0	0	0	2	0	82	0	1	0	4.8	0				33.3333
233	123	2020	1	62	1	0	9	0	0	1	2	0	82	0.26087	0.4	2.66667	3.2	1	0.690556	0.66981	50	33.3333
233	123	2022	1	64	1	0	9	0	0	1	3	0	30	0.0678426	0.544171	3.10564	8.45	1.57	1.69607	1.41682	66.6667	40
234	124	2018	1	40	1	0	6	0	0	1	4	0	30	0.0934579	1	0	2.2	0.5				28.5714
234	124	2020	1	64	1	0	9	0	0	1	4	0	30	0.210526	1	0.373143	1.8	0.4	0.99085	0.868708	25	14.2857
234	124	2022	1	66	1	0	9	0	0	1	4	0	30	0.167598	0.498901	0.65	2.27	1	0.953745	0.91658	50	28.5714
235	125	2018	1	62	1	0	6	0	0	1	2	0	30	0.254237	0.392676	0	1.72	0.25				16.6667
235	125	2020	1	64	1	0	6	0	0	1	1	0	30	0.172414	0.9	0.166667	0.9	0.14	0.87849	0.731976	100	16.6667
235	125	2022	1	66	1	0	6	0	0	1	2	0	64	0.157407	0.0693503	1.26892	0.44	0.17	0.260094	0.267294	100	40
236	125	2018	1	73	1	1	6	0	0	1	1	0	64	0.0810045	0.857173	0	0.8	0.135				33.3333
236	125	2020	1	75	1	1	8	0	1	1	1	0	64	0.05	0.3	0.566	0.3	0.06	0.447301	0.375863	100	50
236	125	2022	1	77	1	1	8	0	0	1	3	0	16	0.0414784	0.36	1.32083	0.9	0.13	1.26389	1.35744	66.6667	66.6667
237	125	2018	1	65	1	0	6	0	0	1	3	0	16	0.19943	0.515255	0	2.8	0.505				12.5
237	125	2020	0	68	1	0	6	0	0	1	3	0	16	0.275229	0.233333	0.375	0.7	0.35	0.385551	0.239922	33.3333	12.5
237	125	2022	0	70	1	0	6	0	0	1	3	0	16	0.123239	0.186667	0.9375	1.4	0.228	2.89249	2.28853	33.3333	12.5
238	125	2018	0	60	0	0	0	0	0	0	3	0	16	0.192555	0.257035	0	0.4512	0.0998				20
238	125	2020	0	62	0	0	0	0	0	1	2	0	16	0.222222	0.0853242	0.8204	0.35	0.1	1.05496	1.05496	50	20
238	125	2022	0	64	0	0	0	0	0	0	1	0	16	0.0833333	0.0666667	1.2	0.4	0.15	1.67371	0.258675	100	20
239	126	2018	0	58	1	0	0	0	0	0	2	0	16	0.116959	1	0	1.05	0.3				20
239	126	2020	0	60	1	0	0	0	0	1	2	0	16	0	0.85	0.333333	1.7	0.3	1.62698	1.75621	100	33.3333
239	126	2022	0	62	1	0	0	0	0	0	2	0	16	0	1	0.171429	1.2	0.7	0.391834	0.645425	100	33.3333
240	126	2018	1	64	1	1	9	0	1	1	2	0	16	0.073831	0.48	0	0.864	0.3				66.6667
240	126	2020	1	66	1	1	9	0	0	0	2	0	16	0.168634	0.493333	1	1.48	0.3	2.6699	1.86282	50	33.3333
240	126	2022	1	66	1	1	9	0	0	1	1	0	30	0	1	0.11	0.29	0.06	0.301856	0.360605	100	50
241	126	2018	1	62	1	0	12	0	0	1	2	0	30	0.0851064	0.2875	0	1.38	0.64				28.5714
241	126	2020	1	64	1	0	12	0	0	1	2	0	30	0	0.341667	0.990571	2.05	0.45	1.85028	1.60285	50	14.2857
241	126	2022	1	66	1	0	12	0	0	1	2	0	30	0.0490798	0.281818	0.916667	1.55	0.72	0.62336	0.636309	100	33.3333
242	126	2018	0	59	1	0	9	0	1	0	2	0	30	0.188679	0.55	0	1.1	0.4				16.6667
242	126	2020	0	61	1	0	9	0	0	1	2	0	30	0.243902	0.571429	0.65	0.8	0.3	1.14615	1.63611	100	28.5714
242	126	2022	0	63	1	0	9	0	0	1	3	0	30	0	0.291667	0.485143	0.7	0.25	0.734577	0.715363	33.3333	14.2857
243	127	2018	0	63	1	0	6	0	0	1	2	0	30	0	1	0	0.8	0.45				33.3333
243	127	2020	1	78	1	0	0	0	1	1	2	0	30	0	0.6	0.0943333	0.3	0.1	0.480816	0.40733	50	16.6667
243	127	2022	1	80	1	0	0	0	0	1	3	0	30	0	0.945946	0.123333	0.7	0.2	1.47984	1.94861	66.6667	33.3333
244	127	2018	1	66	1	0	6	0	1	1	2	0	30	0.114035	0.432	0	2.16	0.6				33.3333
244	127	2020	1	68	1	0	6	0	1	1	1	0	30	0.111111	0.124468	1.45	1.17	0.7	0.954132	0.81543	100	14.2857
244	127	2022	1	70	1	0	6	0	0	1	2	0	70	0.116071	0.214533	1.07143	1.609	0.83	0.977816	0.883303	100	33.3333
245	128	2018	1	69	1	1	9	0	0	1	4	0	70	0.181818	0.5	0	1	0.3				22.2222
245	128	2020	1	71	1	1	9	0	0	1	4	0	70	0.217391	0.228571	1.34891	1.6	0.3	1.98837	1.69525	75	27.2727
245	128	2022	1	73	1	1	9	1	0	1	4	0	70	0.189873	0.157143	1.331	1.1	0.26	0.456092	0.45352	50	20
246	128	2018	1	34	1	0	9	0	0	0	5	0	70	0.171429	0.157143	0	1.1	0.2				12.5
246	128	2020	1	36	1	0	9	1	0	1	5	0	70	0.235294	0.171429	0.777778	1.2	0.2	1.94968	1.09131	40	22.2222
246	128	2022	1	38	1	0	9	0	0	1	5	0	40	0.0869565	0.185714	0.800111	1.3	0.2	1.30144	1.10889	20	11.1111
247	128	2018	1	67	1	0	9	0	0	0	3	0	40	0.126761	0.5	0	0.4	0.1				66.6667
247	128	2020	1	69	1	0	9	0	0	1	2	0	40	0.0469484	0.63	0.333333	0.63	0.1	1.43663	1.36289	100	66.6667
247	128	2022	1	71	1	0	9	0	0	1	3	0	40	0.021164	1	0.5872	2.7	0.07	3.17924	2.93994	66.6667	66.6667
248	129	2018	1	72	1	0	9	0	0	0	2	0	40	0.285714	0.666667	0	0.2	0.05				66.6667
248	129	2020	1	74	1	0	9	1	0	0	2	0	40	0.241379	0.490323	0.31	0.304	0.2	1.49058	1.28721	50	50
248	129	2022	1	76	1	0	9	0	0	0	2	0	40	0.333333	0.3125	0.266667	0.25	0.1	0.851333	0.860578	100	66.6667
249	129	2018	1	75	1	0	0	0	1	0	3	0	40	0.160514	0.230769	0	0.3	0.35				33.3333
249	129	2020	1	77	1	0	6	0	0	0	2	0	40	0.384615	0.25	0.333333	0.5	0.1	2.72982	2.09876	50	16.6667
249	129	2022	1	79	1	0	6	0	0	1	3	0	40	0.3125	0.3	0.642	0.9	0.12	2.3647	1.60038	66.6667	33.3333
250	130	2018	1	72	1	0	9	0	0	0	2	0	40	0.333333	0.5	0	0.25	0.1				100
250	130	2020	1	74	1	0	9	0	1	1	1	0	40	0.3	0.666667	0.158	0.2	0.05	1.1915	1.05739	100	50
250	130	2022	1	76	1	0	9	0	0	1	2	0	40	0	0.833333	0.45	0.75	0.11	2.84913	2.84913	100	100
251	130	2018	1	70	1	0	0	0	0	1	1	0	40	0.167247	0.06375	0	1.02	0.442				12.5
251	130	2020	0	72	1	0	0	0	0	1	1	0	40	0.220588	0.0733333	2.07625	0.44	0.2	0.574875	0.419282	100	12.5
251	130	2022	1	74	1	0	0	1	0	1	1	0	20	0.285714	0.0074286	3.5	0.13	0.2	0.24964	0.291162	100	11.1111
252	130	2018	1	62	1	0	9	0	1	1	2	0	20	0.180505	0.2	0	0.3	0.25				100
252	130	2020	1	64	1	0	9	0	0	1	2	0	20	0.157895	0.75	0.481	0.6	0.16	2.98424	2.15529	100	100
252	130	2022	1	66	1	0	9	0	0	0	2	0	20	0.185185	0.266667	0.1765	0.08	0.02	0.206794	0.206794	100	100
253	131	2018	1	68	1	0	6	0	0	0	2	0	20	0.192008	1	0	1.0316	0.3347				33.3333
253	131	2020	1	70	1	0	6	0	0	1	1	0	20	0.133333	0.712682	0.3564	1.27	0.45	2.18771	2.10186	100	20
253	132	2022	1	72	1	0	6	0	0	1	2	0	20	0.333333	0.15	3.13267	1.5	0.2	1.37229	0.817653	100	33.3333
254	131	2018	1	59	1	0	9	0	0	0	2	0	20	0.122686	0.203883	0	1.26	1.2				25
254	131	2020	1	61	1	0	9	1	0	1	2	0	20	0.131827	0.461539	0.6645	0.6	0.13	0.865859	0.680802	50	50
254	132	2022	1	63	1	0	9	0	0	0	2	0	30	0	1	0.25	0.6	0.3	1.23951	1.08398	100	100
255	133	2018	1	37	1	0	6	0	1	1	3	0	0	0.367347	0.366667	0	2.2	0.3				16.6667
255	133	2020	1	67	0	0	3	1	0	1	3	0	0	0.526316	0.314286	1.16667	2.2	0.2	0.03299	0.360152	66.6667	33.3333
255	134	2022	1	41	1	0	6	1	0	1	3	0	30	0.137131	0.4525	2.122	3.62	0.8	1.23121	1.5925	33.3333	16.6667
256	133	2018	1	71	1	0	6	1	0	1	5	0	0	0	0.348	0	0.87	0.08				25
256	133	2020	0	74	1	0	5	0	1	1	1	0	0	0.38	0.115	0.408333	0.23	0.06	0.719842	0.620574	100	16.6667
256	134	2022	0	76	1	0	5	1	0	1	2	0	25	0.134454	0.304	0.831356	0.456	0.191	1.26262	1.09408	50	11.1111
257	133	2018	1	68	1	0	0	0	0	1	2	0	0	0.0884956	1	0	3.1	0.5				66.6667
257	133	2020	1	70	1	0	0	0	0	1	2	0	0	0	0.96	1.25	2.4	0.9	0.91534	0.634563	100	100
257	134	2022	1	72	1	0	0	0	0	1	2	0	25	0.150156	0.717143	1.75	2.51	0.8	1.05259	0.978931	100	100
258	133	2018	1	67	1	0	12	0	0	1	2	0	0	0.185185	0.185714	0	0.65	0.2				28.5714
258	133	2020	1	69	1	0	12	0	0	1	2	0	0	0.3	0.275	1.9125	1.1	0.3	2.02099	1.64963	50	25
258	134	2022	1	71	1	0	12	0	0	1	2	0	25	0.174842	0.261539	1.3	1.7	0.9	1.03219	1.14708	100	28.5714
259	133	2018	0	68	0	0	0	1	0	1	1	0	0	0.214286	0.0733333	0	0.66	0.1				12.5
259	133	2020	0	70	0	0	0	0	0	1	3	0	0	0.222222	0.366667	0.3	0.55	0.13	0.544675	0.398204	33.3333	20
259	134	2022	0	72	0	0	0	1	0	1	1	0	25	0.097561	0.152648	0.6474	0.98	0.21	3.75485	3.82996	100	10
260	133	2018	1	46	0	0	6	0	0	1	2	0	0	0.0322581	0.325	0	1.3	0.4				25
260	133	2020	1	84	1	0	6	0	0	0	2	0	0	0.100559	0.26	0.757857	1.3	0.1	1.07899	0.966693	100	28.5714
260	134	2022	1	86	0	0	6	1	0	1	1	0	25	0.243902	0.0167056	2.0005	0.2	0.1	0.268488	0.253854	100	16.6667
261	133	2018	0	75	1	0	0	0	0	1	2	0	0	0	0.583333	0	0.7	0.3				28.5714
261	133	2020	1	76	1	0	9	0	0	1	2	0	0	0.081616	0.4875	0.342	0.78	0.8822	1.02608	0.936179	50	20
261	134	2022	1	78	1	0	9	1	0	1	2	0	25	0.140845	0.1066	1.95491	1.066	0.204	2.02203	1.6867	100	28.5714
262	133	2018	1	76	1	1	0	0	0	1	2	0	0	0.0892857	0.4	0	2	0.2				25
262	133	2020	1	78	1	1	0	1	0	1	2	0	0	0.55602	0.111304	2.36025	1.28	0.245	1.06327	0.621128	50	12.5
262	134	2022	1	80	0	1	0	0	0	1	2	0	25	0.0971429	0.0961092	2.08464	1.324	0.375	1.28825	1.06967	100	28.5714
263	135	2018	0	67	1	0	0	0	0	1	2	0	0	0.179641	0.8	0	0.8	0.15				25
263	135	2020	1	68	1	0	0	0	0	1	1	0	0	0.10274	0.48	0.166667	0.48	0.2	1.12938	0.857215	100	16.6667
263	136	2022	1	70	1	0	0	0	0	1	2	0	25	0.0833333	0.566751	0.6176	0.9	0.2	1.87593	1.38067	100	40
264	135	2018	1	69	1	0	0	0	0	1	1	0	0	0.25	0.583333	0	0.35	0.05				33.3333
264	135	2020	1	71	1	0	3	0	0	1	2	0	0	0.2	0.833333	0.26	0.5	0.08	1.29149	0.972129	50	33.3333
264	136	2022	1	73	1	0	3	0	1	1	1	0	0	0.21875	0.323333	0.164333	0.097	0.05	0.249806	0.307795	100	33.3333
265	137	2018	1	67	1	0	0	0	1	1	3	0	0	0.28169	0.307143	0	2.15	0.5				16.6667
265	137	2020	1	69	1	1	0	0	0	1	2	0	0	0.30303	0.17	0.8	0.68	0.2	0.639383	0.394276	100	40
265	137	2022	1	71	1	1	0	0	0	1	2	0	0	0.277778	0.125	1.33333	1	0.5	1.12702	1.36556	50	16.6667
266	137	2018	1	74	1	1	6	0	0	1	2	0	0	0.204082	0.692308	0	0.9	0.2				100
266	137	2020	1	76	1	1	7	1	0	1	1	0	0	0.125	0.857143	0.36	0.6	0.2	1.25143	1.02744	100	50
266	137	2022	1	78	1	1	7	0	0	0	2	0	35	0.27027	0.5	0.2	0.2	0.13	0.208264	0.208264	100	100
267	138	2018	0	32	1	0	9	1	0	0	4	0	35	0.025641	0.122222	0	0.55	0.1				33.3333
267	138	2020	0	34	1	0	9	0	0	1	3	0	35	0.0555556	0.155	0.759667	0.62	0.13	2.02605	1.43367	33.3333	16.6667
267	138	2022	0	36	1	0	9	0	1	1	4	0	35	0.123077	0.153333	1.02833	0.92	0.25	1.46832	1.2181	50	33.3333
268	138	2018	1	68	1	0	6	1	0	1	2	0	35	0	0.0588235	0	0.2	0.2				33.3333
268	138	2020	1	70	1	0	6	0	0	0	1	0	35	0	0.09	1.25	0.45	0.2	3.58555	3.51964	100	25
268	138	2022	1	72	1	0	6	0	0	1	2	0	30	0.0507534	0.0525328	1.77667	0.28	0.12	0.450475	0.455	100	66.6667
269	138	2018	1	59	1	0	9	1	0	0	2	0	30	0.129032	0.340909	0	0.75	0.12				25
269	138	2020	1	67	1	0	9	1	0	1	2	0	30	0.166667	0.241667	1.8245	0.725	0.025	1.38022	0.937535	50	25
269	138	2022	1	69	1	0	9	1	0	1	4	0	30	0.0339367	0.223529	0.34	0.38	0.216	0.332789	0.382338	50	40
270	138	2018	1	53	1	0	9	1	0	0	4	0	30	0.0261194	0.188	0	0.94	0.46				33.3333
270	138	2020	0	54	1	0	0	1	1	1	3	0	30	0.0649954	0.166667	1.06443	1.1	0.27	2.16707	1.91483	66.6667	28.5714
270	138	2022	1	57	1	0	9	1	0	0	4	0	30	0.0345572	0.14	0.857143	0.84	0.2	0.464419	0.495748	25	14.2857
271	139	2018	1	64	1	0	0	0	0	0	4	0	30	0.109589	0.4	0	2	0.9				14.2857
271	139	2020	1	66	1	0	6	0	0	1	4	0	30	0.268331	0.368458	0.808	2.084	0.5044	1.6167	0.337645	50	28.5714
271	139	2022	1	68	1	0	6	0	0	1	2	0	30	0.327731	0.71	0.4	1.42	0.17	1.14592	1.07762	50	20
272	139	2018	1	63	1	0	9	0	0	0	5	0	30	0.111111	0.333333	0	2	0.6				22.2222
272	139	2020	1	65	1	0	9	0	0	1	5	0	30	0.216	0.48	0.625	2.4	0.9	2.16017	1.52071	20	12.5
272	139	2022	1	67	1	0	9	0	0	1	4	0	40	0.131579	0.416667	1.71429	5	1.4	1.86602	1.90421	50	28.5714
273	140	2018	1	67	1	0	12	0	0	1	4	0	40	0.106545	0.186667	0	2.8	0.8				33.3333
273	140	2020	1	69	1	0	12	0	0	1	4	0	40	0.0743494	0.0775	3.601	1.55	0.43	0.485962	0.368603	25	16.6667
273	140	2022	1	71	1	0	12	0	0	1	3	0	40	0.0733676	0.109091	4.63233	1.2	0.5	0.880332	0.920393	33.3333	16.6667
274	140	2018	1	65	0	0	0	0	0	1	1	0	40	0.125604	0.41	0	2.05	0.6				20
274	140	2020	1	67	0	0	0	0	0	1	1	0	40	0.172414	0.125	1.6	1	0.4	0.431708	0.394218	100	20
274	140	2022	1	69	0	0	0	0	0	1	1	0	50	0.0888889	0.866667	0.5	1.3	0.5	1.34591	1.35823	100	33.3333
275	141	2018	1	63	1	0	9	0	0	1	2	0	50	0.0736196	0.5	0	0.4	0.4				66.6667
275	141	2020	1	65	1	0	9	0	0	1	2	0	50	0.375	0.7	0.424467	0.7	0.25	2.14034	0.520901	50	33.3333
275	141	2022	1	67	1	0	9	0	0	1	1	0	50	0.111111	0.4	0.333333	0.4	0.4	0.653366	0.758544	100	33.3333
276	141	2018	1	65	1	0	0	0	1	1	4	0	50	0.109966	0.196	0	0.98	1				25
276	141	2020	0	32	1	0	6	0	0	1	4	0	50	0.0869565	0.4	0.375	1.2	0.3	1.52409	1.23814	50	25
276	141	2022	0	34	1	0	6	1	1	1	2	0	45	0.0590406	0.225	0.285714	0.45	0.5	0.346235	0.404734	50	14.2857
277	142	2018	1	69	1	0	0	0	0	0	2	0	45	0.0980392	1	0	2.05	0.6				66.6667
277	142	2020	1	73	1	0	6	1	0	1	2	0	45	0.131424	1	1.1875	2.35	0.4015	1.2692	1.20206	100	100
277	142	2022	1	73	1	0	6	1	0	1	1	0	45	0.0684211	0.763889	0.72	1.1	0.55	0.546814	0.544732	100	50
278	143	2018	1	74	1	1	6	0	0	1	2	0	45	0	1	0	2.15	0.78				66.6667
278	143	2020	1	76	1	1	8	0	0	1	1	0	45	0.245283	0.42	0.4	0.504	0.04	0.718869	0.526564	100	33.3333
278	143	2022	1	78	1	1	8	0	0	1	2	0	50	0.0766871	0.8	1	1.6	0.28	1.08476	3.62719	100	100
279	143	2018	1	66	1	0	6	0	0	1	2	0	50	0	1	0	1.082	0.2				25
279	143	2020	0	67	1	0	0	0	0	1	1	0	50	0	0.6375	0.196063	0.51	0.4	0.850552	0.850552	100	12.5
279	143	2022	0	69	1	0	0	0	0	1	2	0	16	0.438202	0.0533333	1.39027	0.8	0.15	1.42489	1.42489	100	22.2222
280	143	2018	1	62	1	0	6	0	0	0	2	0	16	0	0.970874	0	0.4	0.3				50
280	143	2020	1	64	1	0	8	1	0	1	2	0	16	0	0.2	0.5	0.4	0.15	1.31453	1.03488	50	25
280	143	2022	1	66	1	0	8	0	0	1	3	0	16	0.25	0.21	1.0985	0.42	0.25	0.847969	0.825075	66.6667	50
281	144	2018	1	56	1	0	9	0	0	1	2	0	16	0.0343643	1	0	0.95	0.24				50
281	144	2020	1	58	1	0	9	0	1	1	2	0	16	0.27451	0.525	0.6	0.63	0.36	0.925997	0.740519	50	50
281	144	2022	0	65	0	0	0	0	0	1	2	0	16	0.111111	0.305343	0.655	0.4	0.04	0.702197	0.660529	100	100
282	145	2018	1	67	1	0	12	0	0	1	2	0	16	0.0048544	0.065	0	0.65	0.2				20
282	145	2020	1	69	1	0	12	0	0	1	3	0	16	0.408163	0.1	1.918	0.8	0.08	3.15183	3.20588	66.6667	40
282	145	2022	1	71	1	0	12	1	0	1	2	0	20	0	0.0207692	2.35833	0.27	0.2	0.240926	0.308297	100	33.3333
283	145	2018	1	36	1	0	9	0	0	1	3	0	20	0.166667	0.15	0	0.75	0.3				28.5714
283	145	2020	1	64	1	1	15	0	0	1	4	0	20	0.263158	0.1375	1.89657	1.1	0.15	1.72124	1.4069	25	14.2857
283	145	2022	1	66	1	1	15	0	0	1	5	0	12	0.0763359	0.11	2.02429	1.1	0.5	2.41174	2.43291	40	28.5714
284	145	2018	1	62	1	0	9	0	0	1	2	0	12	0	0.25875	0	2.07	0.3584				16.6667
284	145	2020	1	64	1	0	9	1	0	0	2	0	12	0.0294233	0.4	7.7485	3	0.254	1.06942	0.938111	100	33.3333
284	145	2022	1	66	1	0	9	0	0	1	2	0	12	0.0207469	0.25	2.95567	2.5	0.09	0.757532	0.846095	100	33.3333
285	145	2018	1	68	1	1	6	0	0	1	2	0	12	0.108808	0.494615	0	1.194	0.364				66.6667
285	145	2020	1	70	1	1	6	0	0	1	1	0	12	0.349594	0.174286	1.6884	1.22	0.14	2.11601	1.97674	100	20
285	145	2022	1	72	1	1	6	0	0	1	2	0	12	0.0535032	0.137	3.0847	1.37	0.2635	1.24118	0.823456	100	40
286	146	2018	1	63	1	0	0	0	0	1	2	0	12	0.153846	0.95	0	1.9	0.3				50
286	146	2020	1	65	1	0	5	0	0	1	3	0	12	0.176991	0.162857	0.7	0.57	0.6	0.301911	0.301911	33.3333	20
286	146	2022	1	67	1	0	5	1	0	1	2	0	12	0.486036	0.266102	0.236	0.314	0.2261	0.648744	0.1444	100	40
287	146	2018	1	61	1	0	0	0	1	1	2	0	12	0.208333	0.95	0	1.9	0.3				33.3333
287	146	2020	1	63	1	0	0	0	0	1	2	0	12	0.127971	0.827586	0.241667	1.2	0.4	0.927032	0.672594	100	33.3333
287	146	2022	1	65	1	0	0	0	1	1	2	0	50	0.30303	0.5	0.666667	2	0.25	1.2846	1.74304	100	33.3333
288	146	2018	1	61	1	0	12	0	0	1	2	0	50	0.333333	0.846154	0	2.2	0.3				50
288	146	2020	1	63	1	0	12	0	0	1	2	0	50	0.185185	0.5	0.99	1	0.3	0.697278	0.43592	100	50
288	146	2022	1	65	1	0	12	0	1	1	2	0	50	0.0826446	0.388889	1.417	2.8	0.4	2.10736	3.33573	100	33.3333
289	147	2018	0	71	1	0	0	0	0	1	2	0	50	0	1	0	1.7	0.6				66.6667
289	147	2020	1	72	1	0	6	0	0	1	2	0	50	0.347826	1	0.25	1.7	1	0.828353	0.666292	50	25
289	147	2022	1	74	1	0	6	1	0	1	1	0	50	0.303448	0.905	1.13	1.81	0.6	1.92245	1.73971	100	25
290	147	2018	0	72	0	0	0	1	0	1	3	0	50	0.136364	0.0519231	0	0.27	0.08				20
290	147	2020	0	74	0	0	0	0	0	1	1	0	50	0.24	0.316667	0.6	0.19	0.05	1.25424	1.13715	100	100
290	147	2022	0	76	0	0	0	1	0	1	1	0	30	0.176471	0.12025	0.8543	0.2405	0.06	1.31813	1.31813	100	20
291	147	2018	1	71	0	0	0	0	0	1	1	0	30	0.178571	0.846154	0	1.1	0.4				33.3333
291	147	2020	1	73	0	0	0	0	1	1	1	0	30	0.241379	0.164706	1.275	0.42	0.4	0.438825	0.344415	100	50
291	147	2022	1	75	0	0	6	0	1	0	1	0	30	0.0797546	0.857143	2.1	1.8	0.5	3.31989	3.87646	100	100
292	147	2018	1	63	1	0	0	0	1	1	2	0	30	0.183673	0.946154	0	6.15	2				14.2857
292	147	2020	1	65	1	0	0	0	1	1	1	0	30	0.196542	0.194286	1.24543	1.36	0.24	0.486065	0.391828	100	16.6667
292	147	2022	1	67	1	0	0	0	1	1	2	0	30	0.400835	0.424103	1.39117	4.13	1	1.95571	2.35735	50	14.2857
293	148	2018	0	68	0	0	6	0	0	1	4	0	30	0.210526	0.112	0	0.56	0.15				25
293	148	2020	0	70	0	0	7	0	1	0	3	0	30	0.375	0.0785714	1.75	0.55	0.14	1.41387	1.06568	66.6667	50
293	148	2022	0	72	0	0	7	1	0	1	1	0	30	0.190476	0.0044	12.5	0.22	0.17	0.536018	0.621327	100	25
294	148	2018	1	70	1	0	0	0	0	1	2	0	30	0.25	0.0001	0	1.2	0				50
294	148	2020	1	72	1	0	0	0	0	1	2	0	30	0	1	0.4	0.8	0.1	1.13522	0.665791	100	100
294	148	2022	1	74	1	0	0	0	0	1	2	0	15	0.113892	0.293333	1.875	1.1	0.7	0.86042	1.27422	100	100
295	148	2018	1	66	1	0	0	0	0	0	2	0	15	0	1	0	0.9	0.15				33.3333
295	148	2020	1	68	1	0	0	0	0	0	1	0	15	0	1	0.2166	0.25	0.16	0.480614	0.414603	100	20
295	149	2022	1	70	1	0	0	0	0	1	1	0	15	0.190476	0.0769231	0.26	0.1	0.16	0.365325	0.38805	100	20
296	150	2018	1	69	1	0	0	0	0	1	2	0	15	0.363129	1	0	0.7	0.2				100
296	150	2020	1	71	1	0	0	0	0	1	2	0	15	0.128571	0.875	0.4	0.7	0.6	1.12353	3.2695	100	100
296	150	2022	0	73	0	0	0	0	0	1	2	0	15	0.217391	1	0.325	1.1	0.5	1.63983	1.58683	100	100
297	151	2018	1	68	1	1	9	1	1	1	2	0	0	0.173913	1	0	1.5	0.075				100
297	151	2020	1	70	1	1	9	0	0	1	1	0	0	0.189003	0.732218	1.2605	1.4	0.23	1.29382	1.16169	100	50
297	151	2022	1	72	1	1	9	1	1	1	2	0	50	0.222222	0.244937	1.72833	1.27	0.4	0.581801	0.580652	100	66.6667
298	151	2018	1	71	1	0	0	0	0	0	2	0	50	0.185874	0.9	0	0.45	0.21				100
298	151	2020	1	73	1	0	0	0	1	1	2	0	50	0.517241	0.538462	0.65	0.7	0.13	2.2652	1.71524	50	50
298	151	2022	1	75	1	0	0	0	0	1	2	0	20	0.218182	0.75	0.4	0.6	0.2	0.844148	0.775121	100	100
299	151	2018	0	66	1	0	0	0	0	0	2	0	20	0.126183	0.09	0	0.45	0.2				33.3333
299	151	2020	0	68	1	0	0	0	0	1	2	0	20	0.25	0.189394	0.7392	0.7	0.3	1.69154	1.3179	50	20
299	151	2022	0	70	1	0	0	1	0	1	2	0	20	0.20904	0.225	0.7786	0.18	0.08	0.270172	0.42717	100	40
300	151	2018	1	69	1	0	6	0	0	0	2	0	20	0.0886076	0.75	0	0.6	0.2				28.5714
300	151	2020	1	71	1	0	6	0	0	1	2	0	20	0.4	0.368421	0.316667	0.35	0.25	0.736203	0.613923	50	33.3333
300	151	2022	1	73	1	0	6	1	0	1	2	0	20	0.333333	0.0333333	0.75	0.1	0.08	0.27809	0.31459	50	25
301	151	2018	1	65	0	0	0	0	0	0	1	0	20	0.3	0.6	0	0.06	0.05				100
301	151	2020	1	67	0	0	0	0	0	1	2	0	20	0.307692	0.8	0.1	0.08	0.07	1.18078	1.13799	50	100
301	151	2022	1	69	0	0	0	0	0	1	1	0	20	0	0.1	0.5	0.05	0.06	0.744178	0.752954	100	100
302	152	2018	1	62	1	1	6	0	0	0	2	0	20	0.175439	0.26	0	0.65	0.25				66.6667
302	152	2020	1	64	1	1	6	1	1	1	2	0	20	0.325	0.4	0.666667	0.8	0.245	1.79375	1.25464	100	66.6667
302	152	2022	1	66	1	1	6	1	0	1	2	0	20	0.142857	1	0.7543	0.6	0.2	0.719068	0.742946	100	100
303	153	2018	1	62	0	0	0	0	0	1	1	0	20	0.166667	1	0	0.35	0.22				25
303	153	2020	1	64	0	0	6	0	1	1	3	0	20	0.347826	0.403226	2.9845	0.25	0.15	0.490932	0.432885	33.3333	25
303	153	2022	1	66	0	0	6	0	0	1	1	0	16	0.285714	0.571429	0.7	0.4	0.1	3.05524	3.05524	100	100
304	153	2018	1	62	1	1	6	0	0	1	1	0	16	0.218254	0.55	0	0.66	0.16				16.6667
304	153	2020	1	64	1	1	6	0	0	1	1	0	16	0.4	0.19	0.974	0.76	0.13	1.80324	1.16905	100	20
304	153	2022	1	64	1	1	6	0	0	1	1	1	14		0.04	1.5	0.2	0	2.70351	4.16405	100	20
305	153	2018	1	62	1	0	9	0	0	1	2	1	14	0.133511	0.246154	0	0.32	0.2				40
305	153	2020	1	64	1	0	9	0	0	1	2	1	14	0.114286	0.18	0.29305	0.18	0.055	0.661009	0.603911	100	50
305	153	2022	1	66	1	0	9	0	0	1	1	1	14	0.238989	0.578	0.25	0.289	0.42	2.1496	2.29335	100	50
306	154	2018	0	72	1	0	9	0	0	1	2	1	14	0.3	0.0318182	0	0.35	0.035				33.3333
306	154	2020	0	74	1	0	9	0	1	1	4	1	14	0.107143	0.046083	2.028	0.4	0.1	1.19061	0.969956	50	33.3333
306	154	2022	1	79	1	0	12	0	0	1	6	1	14	0	0.0333333	3.10333	0.5	0.08	1.35325	1.29181	33.3333	33.3333
307	154	2018	1	62	1	0	9	0	0	1	2	1	14	0.12	1	0	1.3	0.2				50
307	154	2020	1	64	1	0	9	0	0	1	2	1	14	0	0.9	0.5	0.9	0.1	1.00771	0.682358	100	100
307	154	2022	1	66	1	0	9	0	0	1	2	1	0	0	0.684463	1.461	2	0.3	1.02024	1.28699	100	100
308	155	2018	0	62	0	0	9	0	0	1	1	1	0	0.142857	0.975	0	0.78	0.2				50
308	155	2020	0	64	0	0	9	0	0	0	2	1	0	0.21875	1	0.505	0.7	0.2	0.858786	0.573547	50	50
308	155	2022	0	66	0	0	9	0	0	1	1	1	0	0.27027	0.833333	0.3	0.5	0.2	0.952418	1.08882	100	50
309	156	2018	1	39	1	1	9	0	0	0	4	1	0	0	0.1375	0	0.55	0.1				33.3333
309	156	2020	1	67	1	0	0	0	0	1	2	1	0	0	0.05	1.82667	0.3	0.1	0.711969	0.641273	50	16.6667
309	156	2022	1	43	1	1	9	0	0	1	4	0	66	0.0884956	0.16	1	0.8	0.3	1.78358	1.64775	50	40
310	157	2018	0	38	1	0	6	0	0	1	2	0	66	0.25	0.144445	0	0.65	0.15				33.3333
310	157	2020	0	40	1	0	6	0	0	1	3	0	66	0.106383	0.266667	0.612	0.8	0.06	1.09164	1.00112	66.6667	33.3333
310	157	2022	0	42	1	0	6	0	0	1	3	0	80	0.0821918	0.22	1.12987	1.1	0.18	1.47426	1.29807	66.6667	33.3333
311	157	2018	1	69	0	0	0	0	0	1	1	0	80	0.259259	0.09	0	0.09	0.1				20
311	157	2020	1	71	0	0	0	0	0	1	2	0	80	0	0.0403226	1.24	0.25	0.2	2.66657	2.41994	50	20
311	158	2022	1	73	0	0	0	0	0	1	5	0	70	0.459184	0.0633333	0.6	0.19	0.7	0.248098	0.248209	20	20
312	159	2018	0	60	1	0	6	0	0	0	2	0	70	0	0.433333	0	0.65	0.12				100
312	159	2020	1	63	1	0	0	0	0	1	2	0	70	0	0.235	1.465	0.47	0.1	0.813209	0.631156	50	50
312	159	2022	0	64	1	0	6	0	0	1	2	0	120	0	1	1.23	1.4	0.2	3.13276	3.11635	100	100
313	160	2018	1	71	1	0	0	0	0	1	2	0	120	0	0.0571429	0	0.4	0.02				33.3333
313	160	2020	0	69	1	0	4	0	0	1	2	0	120	0	0.144	3.00833	0.36	0.1	0.94144	1.235	50	16.6667
313	160	2022	1	75	1	0	3	0	0	1	2	1	12	0	0.0333333	1	0.1	0.05	0.249265	0.249265	100	66.6667
314	161	2018	0	62	1	0	6	0	0	0	2	1	12	0.220155	0.133333	0	0.8	0.2				40
314	161	2020	1	65	1	0	6	0	0	1	3	1	12	0.0680272	0.666667	0.8284	2	0.2	1.84776	1.6932	66.6667	40
314	161	2022	0	66	1	0	6	0	1	1	3	1	12	0	1	0.948	10	0.2	2.10686	1.8468	66.6667	40
315	162	2018	0	66	0	0	0	0	0	1	1	1	12	0	0.0424628	0	0.2	0.05				12.5
315	162	2020	0	70	0	0	0	0	0	0	4	1	12	0	0.001626	1.23	0.02	0.01	0.336244	0.334231	75	30
315	162	2022	0	70	0	0	0	1	0	1	5	1	12	0.176471	0.0066225	1.37273	0.1	0.4	1.79896	1.73542	20	9.09091
316	163	2018	0	67	0	0	0	0	0	0	1	1	12	0	1	0	0.54	0.2				14.2857
316	163	2020	0	69	0	0	0	1	0	1	2	1	12	0	0.1	1.2	0.6	0.1	0.903959	0.673468	100	40
316	163	2022	0	69	0	0	0	0	0	1	2	0	20	0	0.1375	2.08	0.55	0.02	0.844856	0.899965	50	100
317	164	2018	0	17	0	0	9	0	0	0	3	0	20	0	0.0434783	0	0.1	0				16.6667
317	164	2020	1	76	1	0	8	0	0	1	2	0	20	0.0724638	0.032	0.576923	0.24	0.4	1.26176	1.25709	100	15.3846
317	164	2022	1	78	1	0	8	0	0	1	1	0	32	0.101266	0.0374007	0.329077	0.16	0.04	1.50445	1.44104	100	10
318	165	2018	1	68	1	0	9	0	0	0	2	0	32	0.114943	0.2	0	1.4	0.225				16.6667
318	165	2020	1	39	1	1	15	0	0	0	3	0	32	0.0636943	0.173502	1.24	1.1	0.3	0.651954	0.615764	33.3333	16.6667
318	165	2022	0	38	1	0	9	0	0	0	4	0	32	0	0.114583	0.83	0.55	0.2	0.551035	0.459901	50	33.3333
319	165	2018	0	64	1	0	0	1	1	0	2	0	32	0	0.0001	0	0.04	0.04				100
319	165	2020	1	76	1	0	9	0	1	0	1	0	32	0	0.104167	0.144	0.03	0.08	0.9025	0.896643	100	50
319	165	2022	0	68	1	0	0	0	0	1	1	0	32	0	0.0757576	0.33	0.05	0.04	1.73967	1.72093	100	50
320	166	2018	1	60	1	0	6	0	0	0	1	0	32	0	0.16	0	0.8	0.1				20
320	166	2020	1	62	1	0	6	0	0	0	2	0	32	0.192308	0.0416667	1.7616	0.25	0.1	0.228576	0.216841	50	20
320	166	2022	1	64	1	0	6	1	1	0	3	0	120	0.0519481	0.0166667	2.215	0.1	0.065	0.29156	0.29328	33.3333	33.3333
321	167	2018	1	64	1	0	0	0	0	1	2	0	120	0.131579	0.0777778	0	0.7	0.25				33.3333
321	167	2020	1	66	1	0	0	1	0	1	2	0	120	0.0893522	0.259259	1.53975	1.4	0.5	1.60344	1.72892	50	25
321	167	2022	1	68	1	0	0	0	0	1	2	0	58	0.204082	1	0.566	1	0.35	1.22137	1.42454	50	25
322	168	2018	0	62	1	0	6	0	1	1	1	0	58	0.0441696	0.1189	0	1.189	0.11				12.5
322	168	2020	0	64	1	0	6	0	0	0	2	0	58	0.135922	0.0428571	1.32929	0.3	0.1	0.226153	0.222428	50	14.2857
322	168	2022	0	66	0	0	6	0	0	1	6	0	58	0.157895	0.0268817	1.92386	0.36	0.1	1.38486	1.24007	16.6667	16.6667
323	169	2018	1	64	1	0	12	0	1	1	4	0	0	0.212121	0.79	0	0.79	0.3				14.2857
323	169	2020	1	66	1	0	12	0	1	1	2	0	0	0	1	0.282857	0.45	0.2	0.479673	0.474756	50	14.2857
323	169	2022	0	62	1	0	6	0	0	1	4	0	0	0	0.0444115	0.579	0.18	0.3	0.568259	0.561236	50	28.5714
324	169	2018	0	60	1	0	6	0	1	1	2	0	80	0.207469	0.56	0	5.6	0.3				33.3333
324	169	2020	0	62	1	0	6	0	1	0	2	0	80	0.0622665	0.14	3.771	2.1	0.25	0.301532	0.237245	100	28.5714
324	169	2022	1	67	1	0	8	0	0	1	3	0	80	0.047619	0.0904	4.16667	2.26	1.5	0.626086	0.590895	66.6667	33.3333
325	170	2018	1	61	1	0	6	0	0	0	1	0	0	0	1	0	11	0				16.6667
325	170	2020	1	63	1	0	6	0	0	1	1	0	0	0	0.873333	2.53133	13.1	0	1.11529	1.1273	100	16.6667
325	170	2022	1	65	1	0	6	0	0	0	1	0	0	0	0.588235	3.14286	10	0	0.265175	0.690128	100	14.2857
326	171	2018	1	69	1	0	0	0	1	0	2	0	0	0	0.0666667	0	0.2	0.2				100
326	171	2020	1	71	1	0	4	0	0	1	2	0	0	0	0.3	1.495	0.6	0.2	2.69985	2.71034	50	50
326	171	2022	1	73	1	0	4	0	0	0	2	0	0	0	0.15	1	0.3	0.16	0.853104	0.767892	100	100
327	172	2018	1	69	1	0	9	0	1	1	2	0	60	0	0.7	0	0.7	0.2				66.6667
327	172	2020	1	71	1	0	9	0	0	1	2	0	60	0.0757576	0.240848	3.60567	0.25	0.12	0.369849	0.332373	50	33.3333
327	172	2022	0	67	1	0	6	0	1	0	2	0	0	0.0581395	0.0001	0.15	0.2	0.1	0.793282	0.7675	100	100
328	173	2018	1	72	1	0	9	0	0	1	2	0	0	0.285714	0.24	0	0.12	0.3				66.6667
328	173	2020	1	74	1	0	9	0	1	1	2	0	0	0.12766	0.183333	0.2	0.11	0.25	0.924066	0.913048	100	66.6667
328	173	2022	1	76	1	0	9	0	0	0	2	0	70	0.194444	1	0.1	0.3	0.1	3.03383	2.81023	100	66.6667
329	174	2018	1	62	1	1	12	0	1	1	1	0	70	0.0884956	0.23	0	1.15	1				9.09091
329	174	2020	1	64	1	1	12	0	0	1	2	0	70	0	0.258823	0.354167	1.1	0.2	1.44094	1.4085	100	16.6667
329	174	2022	1	66	1	1	12	0	0	1	2	0	12	0.263158	0.25	0.759167	2	0.1	1.56029	1.48713	100	16.6667
330	174	2018	0	58	1	0	0	0	1	0	3	0	12	0.181818	0.3	0	0.6	0.4				20
330	174	2020	1	63	1	0	0	0	0	1	1	0	12	0	0.102564	0.658	0.32	0.15	1.04869	0.993031	100	20
330	174	2022	1	65	1	0	0	0	0	1	5	0	12	0.153846	0.165	0.333333	0.33	0.1	0.706761	0.668249	40	33.3333
331	175	2018	1	62	1	0	0	0	1	1	2	0	12	0	0.75	0	0.75	0.2				33.3333
331	175	2020	1	64	1	0	3	0	0	1	3	0	12	0.0465116	0.675	1.01633	1.35	0.3	1.56346	1.57441	33.3333	33.3333
331	175	2022	1	66	1	0	3	0	0	1	2	0	40	0	0.9	0.166667	0.45	0.25	0.355892	0.350262	50	33.3333
332	175	2018	1	64	1	0	6	0	0	1	2	0	40	0	0.175	0	0.35	0.1				14.2857
332	175	2020	1	66	1	0	6	0	1	1	2	0	40	0	0.314286	0.95892	1.1	0.3	2.41014	2.42108	50	10
332	175	2022	1	68	1	0	6	0	1	1	2	0	0	0	0.0666667	0.96	0.6	0.3	0.612182	0.596967	100	16.6667
333	176	2018	1	64	1	0	12	0	1	1	4	0	0	0.0519481	0.0001	0	0.5	0.2				66.6667
333	176	2020	1	66	1	0	12	0	0	0	3	0	0	0	0.0727273	0.6875	0.4	0.5	0.899084	0.88787	66.6667	25
333	176	2022	1	68	1	0	12	0	0	1	2	1	70	0.132076	0.18	0.76575	0.9	0.5	2.71852	2.64841	100	25
334	177	2018	0	72	1	0	0	0	0	1	2	1	70	0.151899	0.0001	0	0.45	0.2				16.6667
334	177	2020	1	75	1	0	12	0	0	1	3	1	70	0.0609756	0.103333	2.29067	0.62	0.5	1.20552	1.21768	66.6667	33.3333
334	177	2022	1	51	1	0	9	0	1	1	3	1	70	0	0.0285502	1.7513	0.3	0.18	0.482688	0.467051	66.6667	40
335	178	2018	1	28	1	0	9	0	0	1	1	1	70	0	0.0333333	0	0.2	0.1				11.1111
335	178	2020	0	80	0	0	0	0	0	1	2	1	70	0	0.0109375	1.28	0.126	0	0.486472	0.476714	50	11.1111
335	178	2022	0	82	0	0	0	0	0	1	2	1	70	0	0.225	1.13727	0.45	0.1	3.92206	3.46165	50	9.09091
336	179	2018	0	29	1	0	9	0	0	0	4	1	70	0	0.08	0	0.8	0.2				14.2857
336	179	2020	1	61	1	0	6	0	0	1	4	1	70	0	0.035	1.42857	0.35	0.5	0.717861	0.699601	50	28.5714
336	179	2022	1	34	1	0	9	1	0	0	3	1	70	0.030303	0.186364	1.60571	2.05	1	3.39618	3.80699	66.6667	28.5714
337	180	2018	1	35	1	0	12	1	1	0	3	1	70	0.0288462	0.0625	0	0.5	0.7				14.2857
337	180	2020	1	37	1	0	16	0	1	1	4	1	70	0.148515	0.1625	1.38674	1.3	1.5	1.88458	1.76474	50	28.5714
337	180	2022	1	39	1	0	16	1	0	0	2	0	0	0	0.158333	1.72857	1.9	0.8	2.98159	2.79732	50	14.2857
338	180	2018	1	50	1	0	9	1	0	0	3	0	70	0.185874	0.44	0	1.1	0.3				10
338	180	2020	1	52	1	0	9	1	0	1	4	0	70	0.114943	0.0895522	0.600708	0.6	0.4	0.58671	0.491301	50	16.6667
338	180	2022	1	54	1	0	9	0	0	1	3	1	55	0	1	1.127	1.5	0.2	3.09354	3.09354	33.3333	10
339	181	2018	1	73	1	0	9	0	0	1	3	1	55	0	0.1	0	0.3	0.15				28.5714
339	181	2020	1	75	1	1	9	0	0	1	6	1	55	0	0.0482759	0.966667	0.28	0.08	0.86017	0.756868	16.6667	16.6667
339	181	2022	1	77	0	1	9	0	0	1	6	0	5	0.0526316	0.1	0.848333	0.5	0.1	2.06697	1.63241	33.3333	33.3333
340	182	2018	1	62	1	1	12	0	0	1	3	0	5	0.273373	1	0	7.965	2.236				66.6667
340	182	2020	1	64	1	1	12	0	0	1	3	0	5	0.503722	0.543447	2.35533	7.68	2	1.78303	1.86468	66.6667	33.3333
340	182	2022	1	35	0	0	9	0	0	1	3	1	54	0.172279	0.758929	1.92	10.2	3	0.587516	0.787649	66.6667	28.5714
341	183	2018	1	63	1	0	6	0	0	0	1	1	54	0.48	0.375	0	1.5	0.16				20
341	183	2020	1	65	1	0	6	0	0	1	1	1	54	0.2	0.87241	0.944667	1.6	0.2	1.38152	0.425355	100	33.3333
341	183	2022	1	65	1	0	6	0	0	0	1	0	36	0.304348	0.45	0.5	0.9	0.12	0.42099	0.411424	100	25
342	184	2018	1	35	1	0	12	0	0	1	1	0	36	0	0.2	0	0.8	0.15				16.6667
342	184	2020	1	67	1	0	6	0	0	0	4	0	36	0	0.233333	0.5	0.7	0.35	0.534687	0.393152	50	33.3333
342	184	2022	1	69	1	0	6	0	0	0	3	0	0	0	0.1	0.571429	0.4	0.2	0.658332	0.688912	66.6667	28.5714
343	185	2018	1	71	1	0	0	0	1	1	2	0	22	0	0.3	0	0.3	0.1				100
343	185	2020	1	73	1	0	3	0	0	1	2	0	22	0.0004876	0.458333	0.6	0.55	0.07	2.25178	2.25178	50	50
343	185	2022	1	75	1	0	3	0	1	1	2	0	22	0.0418782	0.95	0.5	0.95	0.1	0.882668	1.05254	100	100
344	186	2018	1	73	1	0	0	1	0	1	1	0	0	0	0.4	0	0.4	0.03				50
344	186	2020	1	75	1	0	5	0	1	1	1	0	0	0	0.36	0.125	0.18	0.01	2.91712	2.56009	100	25
344	186	2022	1	32	1	0	12	1	0	1	1	0	0	0	0.0028571	17.5	0.1	0.05	0.276842	0.458057	100	50
345	187	2018	1	60	1	1	0	0	0	1	2	1	8	0	0.05	0	0.6	0.07				33.3333
345	187	2020	1	62	1	1	4	0	0	1	2	1	8	0	0.0666667	2.5	1	0.06	1.76976	1.76976	50	16.6667
345	187	2022	1	64	1	1	4	0	0	1	1	1	8	0	0.04	1.66667	0.4	0.1	0.215794	0.514881	100	16.6667
346	188	2018	1	77	1	0	15	0	0	0	2	1	8	0	0.0886918	0	0.2	0.06				100
346	188	2020	1	79	1	0	15	0	0	0	2	1	8	0	0.8	0.145	0.1	0.05	0.65744	0.473438	100	100
346	188	2022	1	81	0	0	15	0	0	1	1	1	8	0	0.426829	0.249	0.07	0.01	1.31675	1.23349	100	100
347	188	2018	1	76	1	0	6	1	1	1	1	0	30	0	0.404858	0	0.1	0.1				50
347	188	2020	0	74	1	0	6	1	0	0	1	0	30	0	0.0235018	0.851	0.04	0.055	1.50641	1.82124	100	50
347	188	2022	0	76	1	0	6	1	0	1	2	0	30	0	0.048	1.875	0.18	0.08	3.55955	3.55955	100	100
348	189	2018	0	45	1	0	0	0	1	1	3	0	30	0	0.0916667	0	0.55	0.1				20
348	189	2020	1	42	1	0	9	0	0	1	2	0	30	0	0.025	1.5	0.15	0.05	0.87705	0.351661	100	50
348	189	2022	1	42	1	0	9	0	0	1	2	0	30	0	0.375	0.595	0.6	0.3	1.94628	2.03394	50	25
349	190	2018	0	58	1	0	0	0	0	1	2	0	30	0.0322581	0.133333	0	0.4	0.1				50
349	190	2020	1	65	1	0	0	0	0	1	2	0	30	0.0566038	0.275	1.5805	0.55	0.05	1.05628	1.05863	50	50
349	190	2022	1	65	1	0	0	0	0	0	2	0	30	0.119761	0.191176	1.7	0.65	0.175	1.46337	1.97953	100	100
350	191	2018	1	34	1	0	6	0	0	1	2	0	0	0	0.233333	0	1.4	0.15				40
350	191	2020	1	66	1	0	0	1	0	1	2	0	0	0	0.307692	1.49	2	0.1	1.79185	1.79185	50	20
350	191	2022	1	68	1	0	0	0	0	1	1	0	0	0	0.183333	1.0638	0.55	0.04	0.288333	0.366489	100	20
351	191	2018	1	68	1	0	0	0	1	0	2	0	54	0.0858209	0.15	0	10.5	0.4				16.6667
351	191	2020	1	70	1	0	0	0	0	0	1	0	54	0.0821918	0.246667	2.5	3.7	0.2	0.676112	0.509422	100	16.6667
351	191	2022	1	72	1	0	0	0	0	1	5	0	54	0	0.845455	1.83333	9.3	0.27	1.23739	0.685755	20	16.6667
352	192	2018	1	69	1	0	0	1	0	1	1	0	33	0.333333	1	0	1	0.1				25
352	192	2020	1	71	1	0	0	0	0	1	1	0	33	0	0.0609942	1.675	0.4	0.35	0.466515	0.376008	100	25
352	192	2022	1	71	1	0	0	1	0	1	1	0	33	0	0.8	0.1825	0.4	0.2	1.88278	1.03745	100	25
353	192	2018	1	65	1	0	0	0	0	1	1	0	44	0.253731	0.125	0	0.1	0.05				100
353	192	2020	1	67	1	0	0	0	0	1	1	0	44	0	0.0123333	3	0.185	0.05	1.92331	1.8536	100	20
353	192	2022	1	69	1	0	0	0	0	1	1	0	44	0.121212	0.085	2.5304	0.17	0.1	0.555386	0.524734	100	100
354	193	2018	1	31	1	0	12	1	0	0	3	0	26	0.272109	0.166667	0	0.5	0.2				25
354	193	2020	0	64	0	0	0	0	0	1	2	0	26	0.104603	0.0645161	1.5245	0.2	0.35	0.499254	0.450245	50	25
354	193	2022	1	35	1	0	12	1	0	0	3	0	26	0.0618557	0.114286	2.45625	0.8	0.25	3.54398	3.54398	33.3333	25
355	194	2018	1	64	1	0	0	0	1	1	2	0	140	0.57096	0.542222	0	2.44	0.1046				40
355	194	2020	1	66	1	0	0	0	0	1	2	0	140	0.461285	0.3	1.2	1.8	0.32	1.051	1.051	100	40
355	194	2022	1	68	1	0	0	1	0	0	2	0	140	0.351351	0.0666667	0.6	0.2	0.1	0.26403	0.26403	100	40
356	194	2018	1	71	1	0	0	0	0	0	2	0	140	0.402635	0.953333	0	1.43	0.38				50
356	194	2020	1	73	1	0	0	0	0	0	1	0	140	0.00203	0.1	3.68093	1	0.04	1.6705	1.24311	100	25
356	194	2022	0	41	1	0	12	1	0	0	3	0	140	0.163934	0.171429	1.16667	0.6	0	1.19356	1.38915	33.3333	33.3333
357	194	2018	1	64	1	0	6	0	0	1	2	0	140	0	0.68	0	1.36	0.06				33.3333
357	194	2020	1	66	1	0	6	0	0	1	2	0	140	0	0.25	1.8464	1	0.5	0.5869	0.511719	100	66.6667
357	195	2022	0	42	1	0	9	0	1	1	4	0	140	0.384615	0.35	3.19	3.5	2	2.29918	2.54905	50	40
358	196	2018	1	60	1	0	6	0	0	1	1	0	0	0	0.0333333	0	0.1	0.2				50
358	196	2020	1	62	1	0	7	0	0	1	2	0	0	0	0.11	1.75425	0.33	0.024	2.29508	1.95892	50	50
358	196	2022	1	64	1	0	7	0	0	1	2	0	0	0.142857	0.4	0.7916	0.2	0.06	1.47554	0.632232	100	100
359	197	2018	1	72	1	0	6	0	0	1	2	0	0	0	0.28	0	1.4	0.3				100
359	197	2020	1	74	1	0	6	0	0	1	2	0	0	0	0.32	2.778	1.6	0.15	1.55165	1.0992	100	100
359	197	2022	0	70	1	0	9	0	0	1	2	0	0	0.208333	0.68	2.5	3.4	0	3.94111	3.49556	100	100
360	197	2018	0	60	1	0	0	0	0	1	2	0	0	0	0.15	0	0.9	0.25				33.3333
360	197	2020	0	62	1	0	0	0	1	1	3	0	0	0	0.333333	0.906	1	0.2	1.3336	0.833916	66.6667	40
360	197	2022	1	68	0	0	0	0	0	1	2	0	0	0.216216	1	0.5	1.7	1.5	1.78169	1.61319	100	100
361	197	2018	1	64	1	0	6	0	0	0	1	0	0	0	1	0	1.8	0.165				50
361	197	2020	1	66	1	0	6	0	0	1	2	0	0	0	1	0.645	3	0.3	1.02705	0.713398	50	25
361	197	2022	1	46	0	0	9	0	0	1	2	0	0	0	0.56628	0.777	2.2	0.155	1.59898	0.833969	50	20
362	198	2018	0	48	1	0	9	0	0	1	2	0	30	0.0887574	0.05	0	0.15	0.05				20
362	198	2020	0	50	1	0	9	0	1	1	1	0	30	0.123457	0.185	1.07633	0.37	0.08	3.45408	3.39283	100	33.3333
362	198	2022	0	52	1	0	9	0	0	1	2	0	30	0	0.125	1.276	0.5	0.04	3.63245	3.10334	50	20
363	198	2018	1	44	1	0	12	1	0	0	4	0	60	0.0700809	0.2	0	0.4	0.12				33.3333
363	198	2020	1	46	1	0	12	0	1	1	2	0	60	0.0298507	0.0967742	1.225	0.6	0.15	1.93458	1.85408	50	16.6667
363	198	2022	1	48	1	0	12	0	0	1	4	0	60	0	0.0577778	1.0836	0.26	0.2	0.590448	0.346426	50	40
364	198	2018	0	38	1	0	0	0	0	0	1	0	60	0	0.4	0	0.4	0.1				16.6667
364	198	2020	0	62	1	0	0	0	0	1	2	0	60	0.0484262	0.2	0.520214	0.6	0.0665	1.55233	1.11122	100	28.5714
364	198	2022	0	64	0	0	0	0	0	1	2	0	60	0.147679	0.666667	0.111857	0.2	0.1	0.421695	0.320832	100	28.5714
365	199	2018	1	60	1	0	6	0	0	0	2	0	60	0.387097	0.72	0	7.2	0.6				100
365	199	2020	1	62	1	0	6	0	0	1	2	0	60	0.740741	1	2.5	5	0.2	1.3201	0.81604	100	100
365	199	2022	0	64	0	0	0	0	0	1	1	0	60	0.222222	0.159937	12.63	2.02	0.5	1.01618	0.610669	100	100
366	200	2018	0	64	1	0	0	0	0	0	8	0	60	0	1	0	1.1	0.2				25
366	200	2020	1	65	1	0	0	0	0	0	7	0	60	0	1	0.512875	2	0.25	2.52568	1.92062	28.5714	25
366	200	2022	0	68	0	0	0	0	0	0	2	0	60	0	0.766667	0.428571	2.3	1.5	1.71466	1.26085	100	28.5714
367	200	2018	1	57	1	0	0	0	0	0	10	0	15	0	1	0	1.3	0.3				9.09091
367	200	2020	1	59	1	0	0	0	0	1	4	0	15	0	0.7	0.25	1.4	0.4	0.841365	0.741895	25	12.5
367	200	2022	1	61	1	0	0	0	0	1	7	0	15	0	1	0.0416667	1.7	0.2	1.78267	1.56445	14.2857	8.33333
368	200	2018	0	62	1	0	0	0	0	0	4	0	15	0	1	0	1.9	0.055				50
368	200	2020	0	25	1	0	0	0	0	1	2	0	15	0	1	0.333025	1.55	0.1034	0.970718	0.94748	100	50
368	200	2022	1	69	0	1	0	0	0	1	4	0	15	0	1	0.333333	3	0.35	1.04202	0.823288	50	33.3333
369	201	2018	1	61	0	0	0	0	0	1	2	0	100	0	1	0	0.48	0.04				33.3333
369	201	2020	1	63	0	0	2	0	0	1	1	0	100	0	1	0.15	0.55	0.11	1.41399	1.77882	100	33.3333
369	201	2022	1	41	0	0	6	0	0	0	2	0	100	0	0.166667	0.896333	0.4	0.15	0.812975	2.80069	50	33.3333
370	201	2018	1	62	1	0	0	0	0	1	2	0	100	0	0.714286	0	2.5	0.1				50
370	201	2020	1	64	1	0	0	0	0	1	2	0	100	0.0003997	0.833333	1.94525	2.5	0.2	1.35976	1.09101	50	50
370	201	2022	1	64	1	0	0	0	0	1	2	0	100	0	1	1.5	3	1	2.48557	1.12402	100	100
371	201	2018	1	39	1	0	6	0	0	1	1	1	9	0.0172414	0.266667	0	1.6	0.1				20
371	201	2020	0	67	0	0	0	0	0	1	1	1	9	0	0.0366667	3	0.55	0.035	0.465283	0.465283	100	20
371	202	2022	0	69	0	0	0	0	0	0	1	1	9	0	0.02	26.3176	0.15	0	0.894122	0.307278	100	20
372	201	2018	1	41	1	0	0	0	0	1	4	0	120	0	0.266667	0	0.8	0.08				33.3333
372	201	2020	1	43	1	0	0	0	0	0	4	0	120	0	0.0714286	2.03667	0.5	0.1	0.938991	0.714969	50	33.3333
372	203	2022	1	45	1	0	0	0	0	1	4	0	120	0.0263158	0.015	8.30967	0.15	0.1	0.469209	0.268573	50	33.3333
373	201	2018	0	19	1	0	9	0	0	0	4	0	120	0	0.342857	0	1.2	0.08				33.3333
373	201	2020	1	63	1	0	2	0	0	0	1	0	120	0.12	0.115385	1.2	0.6	0.04	1.19751	1.18667	100	16.6667
373	201	2022	0	23	1	0	9	0	0	1	2	0	120	0	0.14	1.10417	0.7	0.05	1.85171	0.799247	100	33.3333
374	201	2018	0	48	1	0	0	0	0	1	3	0	120	0.0473934	0.533333	0	1.6	0.18				33.3333
374	201	2020	1	53	1	0	6	0	1	1	3	0	120	0	0.5	0.735	1	0.2	0.624825	0.54826	66.6667	66.6667
374	201	2022	0	52	1	0	5	0	0	1	3	0	120	0	1	1.18333	2.5	0.2	2.83909	2.04454	33.3333	33.3333
375	204	2018	0	51	1	0	9	0	0	0	2	0	82	0	0.35	0	1.05	0.2				25
375	204	2020	0	53	1	0	9	0	0	1	2	0	82	0	0.256917	0.843333	0.65	0.1	0.934443	0.934443	50	33.3333
375	204	2022	0	55	1	0	9	0	0	1	3	0	82	0.11236	0.516667	3.26333	3.1	0.7	2.88105	2.88105	33.3333	33.3333
376	205	2018	1	70	1	0	6	0	0	1	1	0	82	0	1	0	0.6	0.2				50
376	205	2020	0	68	1	0	6	0	0	1	2	0	82	0.0291262	0.12	2.5	0.6	0.5	0.707604	2.13247	50	50
376	205	2022	0	70	1	0	6	0	0	1	1	0	82	0	1	0.4665	0.9	0.4	4.22423	4.75664	100	50
377	206	2018	0	67	1	0	6	0	0	0	2	0	82	0.198113	0.3	0	0.3	0.15				40
377	206	2020	1	69	1	0	6	0	0	0	2	0	82	0.168539	0.0233333	1.90038	0.35	0.1	1.42964	1.1911	50	12.5
377	206	2022	0	71	1	0	7	0	0	0	4	0	82	0.0857143	0.0226667	1.5	0.17	0.2	0.472096	0.365015	50	40
378	207	2018	1	76	1	0	12	0	1	1	2	0	100	0	1	0	1.0085	0.05				100
378	207	2020	1	78	1	0	12	0	0	1	2	0	100	0	0.0952381	1.05	0.2	0.1	0.312378	0.298415	100	100
378	207	2022	1	80	1	0	12	0	0	1	1	0	100	0	0.486111	0.36	0.35	0.285	1.43135	1.18932	100	50
379	208	2018	1	66	1	0	6	0	0	1	2	0	100	0	0.0333333	0	0.1	0.07				100
379	208	2020	0	65	1	0	0	0	0	1	2	0	100	0	0.25	1.36	0.5	0.2	1.14999	0.800986	100	100
379	208	2022	1	70	1	0	6	0	0	1	2	0	100	0	0.12	1.25	0.3	0.3	0.858621	0.742884	100	100
380	208	2018	1	64	1	0	0	0	0	1	2	0	60	0.0161725	0.1	0	0.8	1.7				50
380	208	2020	1	66	1	0	3	1	0	0	3	0	60	0.16129	0.0286667	2.5	0.43	1	0.538117	0.517767	66.6667	33.3333
380	208	2022	1	43	0	0	12	0	0	0	4	0	60	0	0.0252632	1.625	0.24	1.5	0.55563	0.49814	50	33.3333
381	209	2018	1	67	1	0	0	0	0	0	2	0	50	0	1	0	1.3	0.1				100
381	209	2020	0	72	1	0	0	0	0	1	2	0	50	0	1	0.9	2.2	0.1	1.75399	1.60879	50	50
381	209	2022	1	71	1	0	0	0	0	1	2	0	50	0	0.5	2	2	0.1	1.4801	0.764526	100	100
382	209	2018	1	64	1	0	0	0	0	1	2	0	20	0	1	0	1.8	0.3				40
382	209	2020	1	66	1	0	0	0	0	1	2	0	20	0	0.177419	0.775	0.55	0.1	0.332115	0.3119	50	25
382	209	2022	0	69	1	0	0	0	0	0	2	0	20	0	0.638889	0.79	1.15	0.25	3.32269	3.80608	100	40
383	191	2018	0	59	1	0	0	1	0	0	3	0	120	0	0.14	0	0.7	0.1				16.6667
383	191	2020	1	63	1	0	0	0	0	1	1	0	120	0	0.0625	1.64	0.5	0.04	1.42025	0.329219	100	16.6667
383	191	2022	1	63	1	0	0	1	0	1	1	0	120	0	0.0197368	1.57	0.15	0	0.545633	0.307818	100	20
384	210	2018	0	66	1	0	0	0	0	1	4	1	1	0	0.3625	0	0.725	0.2				25
384	210	2020	1	66	1	0	0	0	0	0	1	1	1	0	0.3	0.0714286	0.15	0.3	0.429758	0.404117	100	14.2857
384	210	2022	1	37	1	0	9	0	0	1	3	1	1	0	0.266667	0.375	0.8	0.2	2.0234	2.38129	66.6667	25
385	210	2018	1	33	1	1	6	0	1	0	4	1	80	0	0.643275	0	0.55	0.145				28.5714
385	210	2020	1	35	1	1	6	0	0	1	4	1	80	0	0.15	0.285714	0.3	0	0.637625	0.542907	25	14.2857
385	210	2022	1	37	1	1	6	0	1	1	4	1	80	0.0763359	0.0125	0.571429	0.05	0.3	0.467769	0.467769	50	28.5714
386	211	2018	1	67	1	0	0	0	0	1	3	0	30	0	0.4	0	8	0.5				12.5
386	211	2020	1	69	1	0	0	0	0	1	1	0	30	0	0.15	2.53571	1.5	0.13	0.318871	0.276177	100	14.2857
386	211	2022	1	71	1	0	0	0	0	1	5	0	30	0.0710444	0.0732143	7	4.1	0.45	1.14715	1.04479	40	25
387	211	2018	1	74	1	0	12	1	0	1	4	0	90	0	0.037037	0	0.3	0.25				33.3333
387	211	2020	1	47	1	1	9	0	0	1	3	0	90	0	0.233333	0.5	0.7	0.1	2.97369	2.45883	66.6667	33.3333
387	211	2022	1	47	1	1	9	0	0	1	6	0	90	0	0.25	1.58529	1.5	0.2	2.54296	1.51849	33.3333	33.3333
388	212	2018	1	71	1	0	6	1	0	0	1	0	90	0.197368	0.0434783	0	0.1	0.031				25
388	212	2020	1	73	1	0	0	0	1	1	1	0	90	0.283019	0.234705	0.90905	0.3	0.15	1.83112	1.83112	100	25
388	212	2022	1	75	1	0	6	1	0	1	1	0	90	0	0.3	0.52575	0.3	0	1.58309	1.62413	100	25
389	213	2018	1	61	1	0	0	0	0	0	1	0	8	0	0.114286	0	0.4	0.06				11.1111
389	213	2020	1	63	1	0	0	0	0	1	3	0	8	0	0.3244	0.931714	1.622	0.048	1.09555	0.701685	66.6667	28.5714
389	213	2022	1	65	1	0	0	0	0	0	2	0	8	0	0.228571	0.25	0.4	0.5	0.205076	0.341207	100	25
390	213	2018	1	38	0	0	9	0	0	0	2	0	8	0	0.166667	0	0.5	0.1				40
390	213	2020	1	72	1	0	0	0	0	1	3	0	8	0	0.114	1.25	0.57	0.2	1.44153	0.9607	33.3333	25
390	213	2022	1	74	1	0	0	0	0	1	3	0	8	0.333333	0.08	1.25	0.4	0.1	0.581123	0.700027	66.6667	50
391	213	2018	1	68	1	0	0	0	0	0	3	0	25	0	0.0775	0	0.31	0.2				25
391	213	2020	1	70	1	0	0	0	0	1	3	0	25	0	0.233333	1.63875	0.7	0.1	3.74576	3.40313	66.6667	33.3333
391	213	2022	1	72	1	0	0	1	0	1	3	0	25	0.0322928	0.6875	3.06286	1.1	0.3	0.651621	0.916695	66.6667	25
392	214	2018	1	63	1	0	6	0	0	1	2	0	25	0	0.1	0	0.2	0.05				66.6667
392	214	2020	1	65	1	0	6	0	0	0	1	0	25	0	0.133333	1	0.4	0.022	0.574883	0.574883	100	33.3333
392	214	2022	1	67	1	0	6	0	0	1	2	0	25	0	1	0.566667	0.2	0.03	0.541189	0.346808	100	66.6667
393	214	2018	0	69	0	0	0	0	0	1	1	0	25	0	1	0	0.9	0.1				20
393	214	2020	0	71	0	0	0	0	0	1	2	0	25	0	0.235714	2.676	1.65	0.15	2.32936	1.764	100	40
393	214	2022	1	25	0	0	12	0	0	1	5	0	25	0	0.43257	0.786	1.7	0.2	0.80862	0.414324	20	20
394	215	2018	1	39	1	0	6	0	0	1	2	0	80	0	0.0001	0	1.06	0.3				33.3333
394	215	2020	1	68	1	0	0	0	0	1	2	0	80	0.077381	0.18	0.714286	0.9	0.3	1.55003	0.844745	50	14.2857
394	215	2022	1	70	1	0	0	1	0	1	2	0	80	0.208333	0.14	0.714286	0.7	0.36	0.637331	0.788871	100	28.5714
395	215	2018	1	63	1	0	0	0	0	1	2	0	80	0.0512821	1	0	3	0.3				50
395	215	2020	1	65	1	0	0	1	0	1	3	0	80	0	0.233333	1	0.7	0.2	0.47744	0.275612	66.6667	66.6667
395	215	2022	1	67	0	0	0	0	0	1	1	0	80	0.0918919	0.4	0.833333	1	0.25	1.61741	1.71753	100	33.3333
396	216	2018	0	66	0	0	0	0	0	1	1	0	40	0.0310881	0.375	0	0.375	0.05				50
396	216	2020	0	68	0	0	0	1	0	1	2	0	40	0	0.1	0.5	0.1	0.02	0.248653	0.203106	50	50
396	216	2022	0	70	0	0	0	1	0	1	1	0	40	0	0.133333	0.224	0.04	0.05	0.693811	0.754488	100	50
397	217	2018	0	61	1	0	0	0	0	1	1	0	40	0	0.102	0	0.255	0				25
397	217	2020	0	63	1	0	0	0	0	1	1	0	40	0.178571	0.245454	2.656	0.135	0.04	0.62787	0.433637	100	25
397	217	2022	0	65	1	0	0	1	0	1	1	0	40	0	0.08	0.9695	0.08	0.1	0.571128	0.611668	100	25
398	218	2018	1	61	1	0	0	0	0	0	2	0	40	0	1	0	0.75	0.1				100
398	218	2020	1	63	1	0	0	0	0	1	2	0	40	0	0.833333	0.6	1	0.15	1.20166	1.02859	100	100
398	218	2022	1	65	1	0	0	0	0	1	2	0	40	0	1	0.75	1.5	0.2	2.03545	1.91487	100	100
399	218	2018	1	74	1	0	0	0	1	1	4	0	40	0.0321305	1	0	3.4	0.86				33.3333
399	218	2020	1	49	1	0	6	0	1	1	3	0	40	0	1	0.56475	3.6	0.94	1.42519	1.19743	66.6667	33.3333
399	218	2022	1	78	1	0	4	0	0	1	2	0	40	0.0710227	1	0.1	1.2	0.3	0.292758	0.441801	100	33.3333
400	219	2018	1	47	1	0	6	0	0	1	4	0	40	0	1	0	4.7	1.5				16.6667
400	219	2020	1	49	1	0	6	0	0	0	6	0	40	0	0.7	0.5	2.1	1	0.744612	0.744612	16.6667	16.6667
400	219	2022	1	51	1	0	6	0	0	0	6	0	40	0	0.1	1.66667	1	3	0.280452	0.322346	33.3333	33.3333
401	219	2018	0	34	1	0	12	0	0	0	6	0	0	0	0.4	0	4	1.5				25
401	219	2020	1	62	1	0	0	0	0	1	2	0	0	0	1	0.755556	8	2	1.10118	1.10118	50	11.1111
401	219	2022	0	38	1	0	12	0	0	0	5	0	0	0	0.733333	1.699	11	3	1.58061	1.01238	40	20
402	220	2018	1	30	1	0	9	0	1	1	3	0	0	0	1	0	5.5	1				20
402	220	2020	1	32	1	0	9	0	0	1	2	0	0	0	1	0.712	6	1.1	1.90727	0.591863	50	20
402	220	2022	1	34	1	0	9	0	1	1	3	0	0	0.0307692	0.283333	1.2	1.7	1	0.271931	0.241466	33.3333	20
403	220	2018	1	62	1	1	6	0	1	1	1	0	0	0	0.933333	0	2.8	0.5				33.3333
403	220	2020	1	64	1	1	6	0	0	0	2	0	0	0	0.781818	1.83333	4.3	1	2.10022	1.23112	50	33.3333
403	220	2022	1	66	1	1	6	0	1	1	2	0	0	0	1	1.35	3.15	1	0.71239	0.685008	100	100
404	221	2018	1	35	1	0	9	0	1	0	4	0	0	0.248042	1	0	7	1.6				20
404	221	2020	0	38	1	0	9	0	1	1	2	0	0	0.160428	0.857143	1.4	6	2	2.06767	1.25574	50	20
404	221	2022	1	39	1	0	9	0	1	1	4	0	0	0.0137931	0.857143	1.4	6	2	0.510774	0.546374	50	40
405	221	2018	1	64	0	0	0	1	1	1	1	0	30	0.484262	0.6	0	0.6	0.2				100
405	221	2020	1	65	0	0	0	0	0	1	1	0	30	0.285714	1	2.15	1	0.07	3.26341	3.57524	100	100
405	221	2022	1	67	0	0	0	1	0	0	1	0	30	0	0.1	2.4	0.24	0.16	0.21152	0.21152	100	100
406	222	2018	1	23	1	0	9	0	0	0	5	0	60	0.541467	0.67	0	10.05	0				16.6667
406	222	2020	1	72	1	0	16	0	1	0	5	0	60	0.622407	0.4	5.048	3.7	0.5	1.10956	0.437229	40	40
406	222	2022	1	72	1	0	16	0	0	1	4	0	60	0.114286	0.0763125	2.76967	1.221	0.175	0.326186	0.538722	50	40
407	223	2018	1	71	1	0	6	0	0	0	1	0	60	0	0.078125	0	0.035	0.03				50
407	223	2020	1	73	1	0	6	0	0	1	2	0	60	0	0.125628	0.199	0.05	0.04	0.919866	0.88477	100	100
407	223	2022	1	75	1	0	6	0	0	1	1	0	60	0	0.0784314	0.3025	0.04	0.06	1.12965	1.02935	100	50
408	224	2018	1	62	1	1	9	0	0	1	1	0	60	0.166667	0.4	0	0.8	0.4				20
408	224	2020	1	64	1	1	9	0	0	1	2	0	60	0.363636	0.3	0.6	0.9	0.3	1.03781	0.696199	50	20
408	224	2022	1	66	1	1	9	0	0	1	2	0	60	0	0.2375	0.8	0.95	0.2	1.82099	1.08048	100	40
409	225	2018	0	60	1	0	6	0	0	1	2	0	60	0.102041	1	0	0.9	0.4				100
409	225	2020	1	67	1	0	0	0	0	1	2	0	60	0.0712468	0.285714	1.777	0.2	0.35	0.253085	0.236596	50	50
409	225	2022	1	29	0	0	12	0	0	1	1	0	60	0	0.0361468	1.84433	0.2	0.2	3.09243	3.69476	100	33.3333
410	226	2018	0	65	1	0	9	0	1	1	2	0	60	0	0.0571429	0	0.4	0.15				40
410	226	2020	0	67	1	0	9	0	0	1	2	0	60	0.37037	0.0875	1.8348	0.7	0.3	1.05392	1.00166	100	40
410	226	2022	1	72	1	0	12	0	0	1	2	0	60	0.405405	0.13	3.33333	1.3	0.3	3.1911	3.65579	100	66.6667
411	227	2018	1	64	1	0	6	0	0	1	2	0	50	0.0566038	0.5	0	1	0.5				66.6667
411	227	2020	0	67	1	0	0	0	0	1	1	0	50	0	0.8	2.60133	1.84	0.5	1.73895	0.854859	100	33.3333
411	227	2022	1	68	1	0	6	0	0	1	2	0	50	0.210938	0.526316	2.65307	1	0.5	0.342129	0.234534	100	66.6667
412	227	2018	1	40	1	0	9	0	1	1	4	0	50	0.09375	0.945454	0	5.2	2				33.3333
412	227	2020	1	42	1	0	9	0	0	1	4	0	50	0.115385	1	0.714286	5.2	2.3	2.28057	1.21264	25	14.2857
412	227	2022	1	44	1	0	9	0	0	1	4	0	50	0.0571429	0.916667	1.04	4.4	2	0.927449	0.68034	50	22.2222
413	228	2018	0	62	1	0	0	0	0	1	2	0	50	0	0.222222	0	0.2	0.2				100
413	228	2020	0	64	1	0	0	0	0	1	2	0	50	0	0.0785714	3.944	0.055	0.15	0.276453	0.264662	50	50
413	228	2022	1	68	1	0	12	0	0	1	1	0	50	0	0.025	0.4	0.02	0.06	0.613559	0.597726	100	50
414	228	2018	1	60	1	0	0	0	1	0	2	0	50	0	0.95	0	0.38	0.1				50
414	228	2020	1	62	1	0	0	0	0	1	2	0	50	0	0.0282609	0.575	0.0325	0.055	0.468024	0.90947	50	50
414	228	2022	1	64	1	0	0	0	0	1	2	0	50	0	0.105556	0.45	0.095	0.08	2.6266	2.47786	100	100
415	229	2018	0	61	1	0	9	0	0	0	3	0	80	0.0359712	0.670588	0	2.28	0.38				66.6667
415	229	2020	0	63	1	0	9	0	0	1	3	0	80	0.0409357	0.485294	2.16	1.65	0.76	0.96551	0.312075	33.3333	33.3333
415	229	2022	0	65	1	0	9	0	1	1	3	0	80	0.0394089	0.30303	1.25667	1	0.3	0.544209	0.557027	66.6667	66.6667
416	230	2018	1	49	1	0	9	0	0	1	4	0	100	0	0.868333	0	10.42	1.5				14.2857
416	230	2020	0	25	1	0	9	0	0	0	4	0	100	0	1	1.19857	3.3	0.1	0.83672	0.349365	50	28.5714
416	230	2022	0	50	1	0	0	1	0	1	3	0	100	0.0066578	0.352941	2.42857	6	0.2	0.854083	1.58695	33.3333	25
417	230	2018	1	66	1	0	0	0	0	0	2	0	100	0.0149254	1	0	1.55	0.35				100
417	230	2020	1	68	1	0	0	0	0	1	1	0	100	0	0.631944	0.48	0.91	0.4	1.54384	0.697168	100	33.3333
417	230	2022	1	70	1	0	0	0	0	1	2	0	100	0.147275	0.308	0.666667	0.616	0.28	0.423166	0.47613	100	66.6667
418	231	2018	1	54	1	0	12	0	0	1	3	0	20	0	0.6	0	1.2	0.6				50
418	231	2020	1	56	1	0	12	0	0	1	3	0	20	0.15625	0.846154	0.65	2.2	1	1.43261	1.95217	33.3333	25
418	231	2022	1	58	1	0	12	0	0	1	3	0	20	0.0909091	0.764706	0.425	1.3	0.8	0.735869	0.561434	66.6667	50
419	56	2018	1	62	1	0	0	0	0	1	2	0	0	0.0909091	1	0	0.5	0.2				100
419	56	2020	1	64	1	0	0	0	0	1	2	0	0	0	0.33	0.27	0.165	0.2	1.08491	0.328087	50	50
419	56	2022	1	66	1	0	0	0	0	1	2	0	0	0.166667	0.271739	0.291	0.15	0.1	1.17485	1.01329	100	100
420	56	2018	1	61	1	0	0	0	0	1	2	0	0	0.0324675	0.25	0	0.75	2				16.6667
420	56	2020	1	63	1	0	0	0	0	1	1	0	0	0.130435	0.176667	0.501429	0.53	0.2	2.19318	1.67167	100	14.2857
420	56	2022	1	65	0	0	0	0	0	1	5	0	0	0	0.271429	1.07778	1.9	0.3	1.88191	1.10684	20	11.1111
421	232	2018	0	69	0	0	0	0	0	1	1	0	40	0.0880626	0.426667	0	0.32	0.1				100
421	232	2020	0	71	0	0	0	0	0	1	2	0	40	0	1	0.35	0.4	0.2	1.47261	0.907552	50	100
421	232	2022	0	73	0	0	0	0	0	1	1	0	40	0	0.445	0.2	0.089	0.1	0.301014	0.296585	100	100
422	232	2018	1	60	1	1	0	0	1	1	4	0	40	0.1	0.233333	0	0.7	0.32				33.3333
422	232	2020	1	62	1	1	6	0	0	1	1	0	40	0.0641026	0.28	0.833333	1.4	0.3	3.2758	3.2758	100	16.6667
422	232	2022	1	64	1	1	6	0	0	1	4	0	40	0.0088496	0.26	0.833333	1.3	0.3	0.414158	0.332444	50	33.3333
423	232	2018	1	61	1	0	0	0	0	1	4	0	24	0	0.705882	0	1.2	0.2				33.3333
423	232	2020	1	63	1	0	0	0	0	1	3	0	24	0	0.185714	0.7	0.78	0.4	1.7254	0.863518	33.3333	16.6667
423	232	2022	0	38	1	0	6	0	0	1	3	0	24	0	0.1	0.333333	0.2	0.2	0.232957	0.344054	66.6667	33.3333
424	233	2018	1	61	1	0	9	0	0	1	3	0	24	0.272727	0.485714	0	1.7	0.22				28.5714
424	233	2020	1	63	1	0	9	1	1	1	4	0	24	0.0837696	0.4	0.833333	2	0.25	1.50938	0.887303	50	33.3333
424	233	2022	0	36	1	1	6	0	1	0	4	0	24	0.229508	0.636667	0.5	1.91	0.35	1.50883	0.973439	75	50
425	234	2018	1	61	1	0	0	0	0	1	1	0	0	0.384615	1	0	1.94	0.4				20
425	234	2020	1	63	1	0	0	0	0	1	2	0	0	0.163934	0.769231	1.3	1	0.4	0.717369	0.271239	50	100
425	234	2022	1	65	1	0	0	0	0	1	1	0	0	0.4	1	1.42	1.2	0.3	1.92762	2.24365	100	100
426	234	2018	0	62	1	0	6	0	0	1	2	0	20	0.405405	0.283333	0	0.85	0.4				66.6667
426	234	2020	0	64	1	0	6	0	1	1	2	0	20	0.285714	0.506757	0.834667	0.75	0.5	1.0967	0.878201	50	33.3333
426	234	2022	0	66	1	0	6	0	0	1	2	0	20	0.178218	0.315574	1.41333	0.77	0.6	1.71584	1.01455	100	66.6667
427	235	2018	1	71	1	1	6	0	0	1	4	0	20	0	0.1	0	0.75	0.2				33.3333
427	235	2020	1	73	1	1	6	0	0	1	3	0	20	0.0769231	0.158333	1.2	0.95	0.08	2.0714	2.0714	33.3333	20
427	235	2022	1	75	1	1	6	0	0	1	4	0	20	0.0384615	0.0792079	1.68333	0.8	0.41	0.376775	0.558286	50	33.3333
428	235	2018	1	61	1	0	0	0	1	0	2	0	20	0.222222	0.11	0	1.1	0.2				20
428	235	2020	0	59	1	0	0	0	0	1	3	0	20	0.047619	0.32	1.194	1.6	0.2	2.41703	0.244945	33.3333	20
428	235	2022	0	34	1	0	9	0	0	1	3	0	20	0.0816327	0.1375	1.8934	1.1	0.15	1.10239	0.691628	66.6667	40
429	236	2018	0	60	1	0	0	0	1	1	2	0	0	0	0.222222	0	0.04	0.25				28.5714
429	236	2020	0	62	1	0	0	0	0	1	2	0	0	0	0.276923	0.13	0.072	0.058	2.28551	2.28551	50	50
429	236	2022	0	64	1	0	0	0	1	1	2	0	0	0.313725	0.58	0.1835	0.058	0.035	0.394456	0.989643	100	100
430	236	2018	1	35	1	1	9	0	0	1	3	0	0	0	0.109091	0	0.24	0.1				33.3333
430	236	2020	1	71	1	0	0	0	1	1	2	0	0	0	0.0454545	0.387767	0.1	0.05	0.7248	0.726483	50	16.6667
430	236	2022	1	73	0	0	0	0	0	1	1	0	0	0.333333	0.012	1.62	0.03	0.04	0.445655	0.445655	100	20
431	237	2018	1	63	1	0	0	0	0	1	2	0	0	0	0.866667	0	1.3	0.2				20
431	237	2020	1	65	1	0	2	0	0	1	1	0	0	0	1	3.89	1.3	0.4	1.36252	1.51524	100	50
431	237	2022	1	37	1	0	0	0	0	1	2	0	0	0	0.366667	2.553	1.1	0.05	0.590099	0.592452	50	20
432	237	2018	1	26	0	0	12	0	0	0	2	0	0	0	0.0166667	0	0.1	0				28.5714
432	237	2020	1	65	1	0	2	0	0	1	3	0	0	0.0123457	0.403226	0.653333	0.5	0.08	3.90207	3.90207	33.3333	16.6667
432	237	2022	1	34	1	0	15	0	0	1	4	0	0	0	0.25	0.666667	1	0.05	3.89302	3.89302	50	33.3333
433	238	2018	1	62	1	0	6	0	0	1	2	0	80	0.047619	0.25	0	1.5	0.1				100
433	238	2020	1	64	1	0	6	0	0	0	1	0	80	0.393939	0.0285714	1.75	0.2	0.1	0.402481	0.402481	100	25
433	238	2022	1	66	1	0	6	0	0	1	1	0	80	0	0.0933333	1.5	0.56	0.06	3.39656	2.82955	100	25
434	238	2018	1	60	1	0	0	0	0	0	2	0	40	0	0.666667	0	0.2	0.1				50
434	238	2020	1	62	1	0	0	0	1	1	1	0	40	0	0.5	0.4	0.4	0.2	1.55811	1.55811	100	50
434	238	2022	1	64	1	0	0	0	0	1	2	0	40	0	0.183333	0.75	0.55	0.1	1.62218	0.803682	100	50
435	238	2018	1	64	1	0	0	0	0	1	2	0	40	0	1	0	1	0.2				100
435	238	2020	1	66	1	0	0	0	0	1	2	0	40	0.0555556	0.708333	0.6	0.85	0.15	1.82281	0.825485	50	50
435	238	2022	1	68	1	0	0	0	0	1	2	0	40	0.034188	1	0.315	0.8	0.1	0.805131	0.918938	100	100
436	239	2018	1	64	1	0	0	0	0	0	3	0	0	0	1	0	1.2	0.7				40
436	239	2020	1	42	0	0	5	0	0	1	3	0	0	0.228571	0.375	0.8	1.5	0.4	2.53954	1.17439	33.3333	20
436	239	2022	1	44	1	0	6	0	0	1	3	0	0	0	0.6	0.2	0.6	0.3	0.801072	0.444862	66.6667	40
437	239	2018	1	68	1	0	0	0	0	0	4	0	0	0	0.633333	0	0.95	0.2				33.3333
437	239	2020	0	67	1	0	0	0	0	1	3	0	0	0	0.122363	0.79	0.58	0.1	2.32786	2.7366	33.3333	16.6667
437	239	2022	1	37	1	0	12	0	0	1	4	0	0	0.0851064	0.266667	1.25	2	0.5	2.58546	2.7177	50	33.3333
438	239	2018	1	41	1	0	9	0	0	0	5	0	0	0	1	0	0.9	0.6				33.3333
438	239	2020	1	43	0	0	9	1	0	1	4	0	0	0	0.2	1.28	1	0.4	2.19883	1.14283	25	20
438	239	2022	0	19	0	0	12	0	0	1	4	0	0	0.166667	1	0.16	0.8	0.5	0.808411	0.867591	50	40
439	240	2018	1	68	1	0	0	0	1	1	4	0	40	0.020979	0.45	0	0.45	0.15				33.3333
439	240	2020	1	38	1	0	9	0	0	1	4	0	40	0.0519481	0.375	0.666667	1.5	0.3	3.80429	2.54812	25	16.6667
439	240	2022	1	40	1	0	9	0	0	1	4	0	40	0.0681818	0.444444	0.6	1.6	0.6	1.08546	1.02839	50	33.3333
440	240	2018	1	63	1	0	6	0	0	1	2	0	40	0	0.3	0	0.3	0.3				16.6667
440	240	2020	1	65	1	0	6	0	1	1	2	0	40	0	1	0.166667	1.2	0.15	3.8095	2.85066	50	33.3333
440	240	2022	1	67	1	0	6	1	0	1	1	0	40	0.112994	1	1.6474	1	0.3	1.94559	1.78087	100	33.3333
441	241	2018	0	56	1	0	0	0	0	0	2	1	16	0.5	0.1175	0	0.47	0.1				33.3333
441	241	2020	0	58	1	0	0	0	0	0	2	1	16	0.666667	0.15	0.666667	0.3	0.05	2.68695	0.672345	100	66.6667
441	241	2022	1	63	1	0	9	0	0	1	1	1	16	0.181818	0.09375	1.06667	0.3	0.4	0.502551	0.79148	100	33.3333
442	241	2018	1	63	1	0	0	0	0	1	2	0	15	0.107362	0.107692	0	0.7	0.14				22.2222
442	241	2020	1	65	1	0	6	0	0	1	2	0	15	0.0189873	0.18	0.57825	0.54	0.1	0.876002	0.580484	50	12.5
442	241	2022	1	67	1	0	6	0	0	0	4	0	15	0.25	0.05	0.75	0.3	0.3	0.975642	0.565098	50	25
443	242	2018	1	62	1	0	12	0	1	0	3	1	56	0	1	0	7	1.3				14.2857
443	242	2020	1	34	1	0	15	0	0	1	4	1	56	0.0810235	1	0.657143	5.9	1	1.25522	0.58557	50	28.5714
443	242	2022	1	36	1	1	15	0	1	1	3	1	56	0.0153846	0.19375	4.57143	6.2	3	0.778977	0.667163	33.3333	14.2857
444	242	2018	1	40	1	0	9	0	0	0	4	1	56	0	1	0	6	1				33.3333
444	242	2020	1	42	1	1	9	0	0	1	3	1	56	0.0692841	1	1.372	5.3	0.35	1.6289	0.5913	33.3333	20
444	242	2022	1	44	0	1	9	0	0	1	1	1	56	0	0.3	1.008	1.2	0	0.36539	0.467886	100	20
445	243	2018	1	65	1	0	0	0	0	1	4	0	64	0.0416667	0.833333	0	1.5	0.1				40
445	243	2020	1	67	1	0	5	0	0	1	4	0	64	0.0961538	0.533333	0.87	1.6	0.2	1.56299	1.18521	25	20
445	243	2022	1	69	1	0	5	0	0	1	3	0	64	0.130435	0.672	1.148	1.68	0.15	1.67336	1.31225	66.6667	40
446	244	2018	1	72	0	0	9	0	0	1	1	0	64	0.521739	0.15	0	0.45	0.1				25
446	244	2020	1	49	1	0	9	0	0	0	2	0	64	0	0.28	0.732	0.56	0.15	1.11448	0.755394	50	25
446	245	2022	1	49	1	0	9	0	0	1	2	0	64	0.0714286	0.0785714	1.75	0.55	0.26	0.716371	0.904679	50	25
447	246	2018	1	62	1	0	0	1	0	0	2	1	6	0.232558	0.642857	0	0.9	0.3				20
447	246	2020	1	64	1	0	0	0	1	1	2	1	6	0.230769	0.266667	0.3796	0.4	0.03	0.52104	0.678208	100	40
447	246	2022	1	66	1	0	0	1	0	1	1	1	6	0.166667	0.1	0.86	0.2	0.3	1.60298	1.60298	100	16.6667
448	246	2018	1	62	1	0	12	0	0	1	2	1	10	0.473684	0.0925	0	0.185	0.2				14.2857
448	246	2020	1	64	1	0	12	0	0	1	2	1	10	0.380952	1	0.331667	0.6	0.13	3.68968	3.68968	50	16.6667
448	246	2022	1	66	1	0	12	0	0	1	1	1	10	0.163265	0.1	0.666667	0.4	0.1	0.454591	1.03231	100	16.6667
449	246	2018	1	63	1	0	0	0	0	1	2	1	10	0.3	0.8	0	0.8	0.2				50
449	246	2020	1	65	1	0	0	0	0	1	1	1	10	0.235064	1	0.6825	1.1	0.2	2.31625	2.31625	100	25
449	246	2022	1	67	1	0	0	0	0	1	2	1	10	0.156522	0.35	1.2952	0.7	0.4	0.236634	0.347123	100	50
450	247	2018	1	60	0	0	0	0	0	0	1	1	10	0.171233	1	0	0.62	0.1				33.3333
450	247	2020	1	62	0	0	0	0	0	1	2	1	10	0.186567	0.27	0.666667	0.54	0.058	1.72441	1.56393	50	33.3333
450	247	2022	1	64	0	0	0	0	0	1	1	0	0	0.153846	0.11	3.5	0.77	0.12	1.29364	0.380541	100	50
451	248	2018	1	65	1	0	0	0	0	1	1	0	14	0	1	0	0.83	0.4				100
451	248	2020	1	67	1	0	4	0	0	1	2	0	14	0	0.833333	0.72	0.6	0.122	0.938637	0.388993	50	100
451	248	2022	1	69	1	0	4	0	0	1	2	0	14	0	0.5	0.56	0.5	0.5	0.387998	0.632165	100	50
452	248	2018	1	68	1	1	0	0	1	1	2	0	120	0	0.7	0	0.98	0.46				40
452	248	2020	1	70	1	1	3	0	0	1	2	0	120	0	0.5	1.67152	1.5	0.6	3.56971	1.51202	100	40
452	248	2022	1	72	1	1	3	0	0	1	2	0	120	0	1	0.836667	2.6	0.5	1.5046	1.60161	100	66.6667
453	248	2018	1	61	1	0	12	0	0	1	2	0	120	0	1	0	4.1	1				100
453	248	2020	1	63	1	0	12	0	0	0	2	0	120	0	1	1.85832	4.55	1	2.61277	2.81735	50	20
453	248	2022	1	65	1	0	12	0	0	1	8	0	120	0.0666667	0.8	1.82222	8	2	0.22107	0.456198	25	22.2222
454	249	2018	1	63	1	0	9	1	0	1	3	0	120	0	0.797342	0	2.4	0.06				10
454	249	2020	1	65	1	0	9	0	0	1	2	0	120	0	0.0213447	1.1605	0.2	0.05	0.522668	0.522668	50	10
454	249	2022	1	38	1	0	12	0	0	1	2	0	120	0.375	0.0083333	1	0.05	0.3	0.206831	0.206831	100	33.3333
455	250	2018	1	37	1	0	12	0	0	1	4	0	160	0	0.719048	0	15.1	0.1				40
455	250	2020	1	64	1	0	6	0	0	1	3	0	160	0	0.924082	2.64392	12.216	0.24	1.95025	1.19861	33.3333	20
455	250	2022	0	68	1	0	9	0	0	1	3	0	160	0.005814	0.875	3.2	14	0.35	1.06735	0.987752	66.6667	40
456	250	2018	1	43	1	1	12	0	0	1	3	0	160	0	0.970588	0	16.5	0.04				25
456	250	2020	1	45	1	1	12	0	0	1	3	0	160	0	1	2.1025	13.2	0.04	1.09507	0.916477	33.3333	25
456	250	2022	1	47	1	1	12	1	0	1	3	0	160	0	1	7.62125	11.35	0.05	0.999725	0.622924	33.3333	25
457	251	2018	1	42	1	0	0	0	0	1	3	0	160	0	0.266667	0	0.4	0.2				20
457	251	2020	1	67	0	0	12	1	0	1	2	0	160	0.0235921	0.25	0.5004	0.5	0.05	2.3971	1.56744	50	20
457	251	2022	1	69	0	0	12	0	0	1	1	0	160	0	0.03	1.25	0.15	0.08	0.320015	0.445522	100	20
458	252	2018	0	61	0	0	0	0	0	1	1	0	44	0	0.2	0	0.6	0.18				20
458	252	2020	0	63	0	0	0	0	0	1	3	0	44	0.0191083	0.0363636	1.13306	0.2	0.3	0.203725	0.203725	33.3333	20
458	252	2022	0	65	0	0	0	0	0	1	3	0	44	0.4	0.06	1.18606	0.3	0.12	1.47567	1.70926	33.3333	20
459	252	2018	1	43	1	0	9	0	0	1	4	0	100	0	0.194444	0	0.7	0.06				28.5714
459	252	2020	1	45	1	0	9	0	0	0	4	0	100	0.1	0.15	0.642857	0.6	0.07	1.12611	0.824752	25	14.2857
459	252	2022	1	47	1	0	9	0	0	1	4	0	100	0.0625	0.0571429	0.931429	0.2	0.05	0.3741	0.349981	50	28.5714
460	253	2018	0	39	1	0	0	0	1	1	2	0	100	0	0.189189	0	0.7	0.15				20
460	253	2020	1	42	1	0	9	1	0	1	2	0	100	0.432432	0.128571	0.8706	0.45	0.21	1.54985	0.611053	50	20
460	253	2022	0	43	1	0	6	0	0	0	3	0	100	0.470588	0.168	2.0582	0.42	0.04	1.46929	0.806166	33.3333	20
461	253	2018	1	68	1	0	6	0	0	1	2	0	100	0.5625	0.035	0	0.42	0.28				22.2222
461	253	2020	1	70	1	0	6	0	0	1	1	0	100	0.285714	0.75	0.271333	0.45	0.3	2.4048	1.87592	100	33.3333
461	253	2022	1	72	1	0	6	0	0	1	2	0	100	0.375	0.772727	0.293333	0.68	0.2	1.53185	0.910047	100	66.6667
462	253	2018	1	62	1	0	0	0	0	1	1	1	30	0.662651	0.6625	0	0.53	0.056				50
462	253	2020	0	61	1	0	0	1	0	1	1	1	30	0.6	0.253846	0.705	0.33	0.1	1.12116	0.598626	100	50
462	253	2022	0	63	1	0	0	0	0	1	2	1	30	0.354839	0.5	1	1	0.2	2.65071	2.13916	100	100
463	253	2018	1	75	1	0	6	0	0	1	1	1	30	0	0.158333	0	0.95	0.3				16.6667
463	253	2020	1	77	1	0	8	0	0	1	1	1	30	0.306123	0.7	0.634667	0.7	0.3	1.49197	0.707568	100	33.3333
463	253	2022	1	79	0	0	8	1	0	0	2	1	30	0.134078	0.078064	2.745	1.5	0.2	1.49894	1.2391	100	28.5714
464	254	2018	1	35	1	0	6	0	0	0	4	1	30	0	0.209302	0	0.45	0.2				16.6667
464	254	2020	1	37	1	0	6	0	1	1	3	1	30	0.0432099	0.299727	0.611667	1.1	0.2	2.52626	2.52626	33.3333	16.6667
464	254	2022	1	71	1	0	6	0	0	1	4	0	0	0.0273224	0.375	1	2.25	0.15	2.10902	1.98114	25	16.6667
465	254	2018	1	61	1	0	0	0	0	0	2	1	30	0	0.171429	0	1.2	0.1				12.5
465	254	2020	1	63	1	0	0	0	0	1	1	1	30	0.0206186	0.183333	0.857143	1.1	0.15	1.09302	1.12977	100	14.2857
465	254	2022	1	65	0	0	0	0	0	0	4	0	0	0	0.166667	0.6	0.5	0.1	0.233593	0.233593	50	22.2222
466	255	2018	1	62	1	1	12	0	0	1	2	1	30	0	0.0571429	0	0.2	0.1				22.2222
466	255	2020	1	64	1	1	12	0	0	1	2	1	30	0	0.125	0.481111	0.5	0.2	2.98094	2.15728	100	22.2222
466	255	2022	1	66	1	1	12	0	0	1	5	1	30	0	0.047619	0.488889	0.2	0.1	0.851263	0.30035	40	22.2222
467	256	2018	1	62	1	0	0	0	0	1	2	1	30	0.485916	0.63486	0	0.33	0.058				100
467	256	2020	1	64	1	0	0	0	0	1	2	1	30	0.309091	0.733333	1.77217	0.22	0.038	0.69371	0.78186	100	33.3333
467	256	2022	1	66	1	0	0	0	0	1	2	1	30	0.5	0.01	1.7158	0.1	0.06	2.31496	2.31496	100	33.3333
468	257	2018	1	40	1	0	0	0	0	1	4	0	120	0.142857	0.233333	0	0.7	0.05				33.3333
468	257	2020	1	42	1	0	5	0	0	1	4	0	120	0.166667	0.15	1.01667	0.6	0.1	0.78753	0.836584	50	33.3333
468	258	2022	1	44	1	0	6	0	0	1	6	0	120	0.172414	0.0675676	0.616667	0.25	0.11	0.289015	0.327447	33.3333	33.3333
469	257	2018	1	64	1	0	0	0	0	1	4	0	46	0.0337838	0.169231	0	1.1	0.15				33.3333
469	257	2020	1	66	1	0	5	0	0	1	2	0	46	0.040521	0.132492	1.20417	0.84	0.13	1.3426	0.81374	100	33.3333
469	257	2022	1	68	1	0	6	1	0	1	4	0	46	0.0268542	0.364421	1.58333	3.462	0.6	3.80385	3.22108	50	33.3333
470	259	2018	1	66	1	0	6	0	0	1	2	1	12	0.0697674	1	0	0.82	0.2				33.3333
470	259	2020	1	68	1	0	6	0	0	0	2	1	12	0	0.263158	0.845	0.5	0.25	1.29243	0.750095	100	50
470	259	2022	1	70	1	0	6	1	0	1	2	1	12	0	0.5	0.55	0.55	0.37	0.689872	0.864484	100	100
471	259	2018	1	37	1	0	12	0	1	1	3	1	8	0	0.309524	0	0.65	0.24				33.3333
471	259	2020	1	74	1	0	6	0	0	1	3	1	8	0	0.56	0.5	1.4	0.33	1.70696	1.62902	66.6667	40
471	259	2022	1	41	1	0	12	0	1	1	4	1	8	0	0.767442	0.716667	3.3	0.486	3.4568	2.60004	50	33.3333
472	259	2018	1	65	1	1	6	1	0	1	3	0	10	0.0074866	0.705556	0	6.35	0.3				40
472	259	2020	1	38	1	0	9	0	1	1	4	0	10	0	0.316667	1	1.9	0.4	1.20904	0.582393	50	33.3333
472	259	2022	1	40	1	0	9	0	0	1	3	0	10	0.08	0.24	0.833333	1.2	0.6	0.455411	0.487839	66.6667	33.3333
473	260	2018	0	62	1	0	9	0	1	0	2	0	10	0.176991	0.0666667	0	0.6	0.2				40
473	260	2020	1	38	1	1	16	1	0	0	2	0	10	0.0625	0.2	2	2	0.2	3.71654	3.71654	100	40
473	260	2022	1	68	1	1	9	0	0	1	2	0	10	0.428571	0.1	2.078	1	0.2	0.703056	0.494992	100	40
474	260	2018	1	70	1	0	9	0	0	1	2	1	50	0.166667	0.22	0	1.1	0.3				33.3333
474	260	2020	1	72	1	0	9	0	1	1	2	1	50	0.384615	0.06	1.36167	0.3	0.08	1.3312	0.303596	100	33.3333
474	260	2022	1	74	1	0	9	0	0	1	2	1	50	0.285714	0.325	0.8	1.3	0.5	2.46492	3.73816	100	40
475	260	2018	1	69	1	1	12	0	0	1	2	1	50	0.434783	0.0333333	0	0.3	0.026				40
475	260	2020	1	71	1	1	12	0	0	1	2	1	50	0.454545	0.025	1.90967	0.25	0.047	0.54309	0.611179	100	33.3333
475	260	2022	1	73	1	1	12	0	0	1	2	1	50	0.421053	0.0269231	2.16667	0.35	0.045	1.79766	1.50538	100	33.3333
476	261	2018	1	39	1	0	0	0	0	1	4	1	56	0	0.733333	0	2.2	1				40
476	261	2020	0	40	1	0	0	0	0	1	4	1	56	0.0187069	1	0.26	1.6132	0.15	1.32594	0.555043	50	40
476	261	2022	1	77	1	0	0	0	0	1	4	1	56	0.137931	0.9	1	4.5	0.3	3.72625	3.72625	50	40
477	262	2018	0	66	1	0	0	0	0	0	4	0	26	0	0.2	0	1	1				33.3333
477	262	2020	1	69	1	0	0	0	0	1	4	0	26	0	0.3625	1.33333	2.9	0.35	3.61031	3.61031	50	33.3333
477	262	2022	1	45	1	0	6	0	0	1	2	0	26	0	0.416667	1.17667	2.5	0.5	2.19153	1.58543	100	33.3333
478	263	2018	1	61	1	0	0	0	0	1	2	0	26	0	0.157143	0	0.55	0.15				16.6667
478	263	2020	1	63	1	0	0	0	0	1	2	0	26	0	0.02	1.01333	0.1	0.16	0.326912	1.03703	100	33.3333
478	264	2022	1	65	1	0	0	0	0	1	2	0	26	0.0512821	0.193548	1.83833	1.2	0.5	1.51035	1.51035	100	33.3333
479	34	2018	1	46	1	0	0	0	0	1	2	1	0	0	0.233333	0	0.35	0.4				16.6667
479	34	2020	1	67	1	0	0	0	0	1	2	1	0	0.0857143	0.0725	0.666667	0.29	0.2	1.01839	0.863628	100	33.3333
479	34	2022	0	69	1	0	0	0	0	1	2	1	0	0	0.0587302	1.54	0.37	0.2	1.00004	0.961891	100	33.3333
480	265	2018	1	64	1	0	9	0	0	1	2	1	0	0.251497	0.0494397	0	0.15	0.1				40
480	265	2020	1	66	1	0	9	0	1	1	2	1	0	0.262009	0.676533	0.2365	0.32	0.08	2.24199	2.15563	100	100
480	265	2022	1	68	1	0	9	0	0	0	3	1	0	0.107425	0.0333333	0.75	0.15	0.085	0.3099	0.369973	66.6667	33.3333
481	265	2018	0	69	1	0	6	0	0	1	9	0	38	0.114123	0.252	0	3.78	0.426				22.2222
481	265	2020	1	46	1	0	6	0	0	1	8	0	38	0.151515	1	0.952727	1.5	0.5	0.921283	0.305801	25	18.1818
481	265	2022	1	50	1	0	12	0	0	0	10	0	38	0	0.35	0.418182	0.7	1	0.288783	0.449641	20	18.1818
482	266	2018	0	34	1	0	9	0	0	1	4	0	38	0.178571	0.673333	0	2.02	1				33.3333
482	266	2020	1	39	1	0	9	0	0	1	4	0	38	0.222222	0.445	3.33333	8.9	2	3.98051	3.98051	50	33.3333
482	266	2022	0	67	1	0	0	0	0	1	2	0	38	0.29661	1	0.638333	3.05	1.2	0.510938	0.582997	100	33.3333
483	267	2018	1	30	1	0	9	0	0	1	4	0	25	0.0160707	1	0	3.26	0.25				14.2857
483	267	2020	1	65	1	0	0	0	0	1	2	0	25	0	0.0001	1.45502	0.75	0.4	0.577922	0.577922	50	16.6667
483	267	2022	1	67	1	0	6	1	0	1	2	0	25	0.0526316	0.25	0.8	1	0.3	1.61833	1.46569	50	20
484	267	2018	1	61	1	0	0	0	0	1	2	0	25	0	0.5	0	0.3	0.2				25
484	267	2020	1	63	1	0	0	0	0	1	2	0	25	0	0.28	0.666667	0.56	0.2	2.25811	2.25811	50	33.3333
484	267	2022	1	65	1	0	0	0	0	1	5	0	25	0.366197	0.175	0.8	0.7	0.3	0.436737	0.57446	20	20
485	267	2018	1	45	1	0	9	0	0	1	4	1	3	0	0.2	0	0.6	0.3				33.3333
485	267	2020	1	68	1	0	0	0	0	1	5	1	3	0	0.175	0.666667	0.7	0.3	1.64231	1.06867	40	33.3333
485	267	2022	1	70	0	0	0	0	0	1	4	1	3	0	0.416667	1	2.5	0.15	2.85033	2.85033	50	33.3333
486	267	2018	1	45	1	0	0	0	0	1	4	0	30	0	0.65	0	1.3	0.3				33.3333
486	267	2020	1	47	1	0	6	0	0	1	6	0	30	0.0139373	1	0.318333	2.04	1.3	2.25626	0.226085	33.3333	33.3333
486	267	2022	1	49	1	0	6	0	0	1	5	0	30	0.0819672	0.65	0.63	1.3	0.5	1.19161	0.83415	40	33.3333
487	268	2018	1	62	1	0	9	0	0	0	1	0	30	0.167173	0.19	0	0.38	0.2				20
487	268	2020	1	64	1	0	9	0	0	1	1	0	30	0.15873	0.363333	2.35467	1.09	0.3	2.65911	2.59388	100	33.3333
487	268	2022	1	66	1	0	9	1	0	1	1	0	30	0.142857	0.09	0.6	0.27	0.13	0.318789	0.279599	100	20
488	113	2018	0	64	1	0	9	0	1	1	2	0	130	0.1417	0.0524476	0	0.27	0.072				66.6667
488	113	2020	0	66	1	0	9	0	0	1	2	0	130	0	0.075	3.11	0.45	0.15	1.68758	1.56969	100	100
488	114	2022	0	68	1	0	9	0	1	1	2	0	130	0	0.0816993	3.06	0.5	0.05	1.55911	1.10579	100	100
489	231	2018	1	33	1	0	12	0	0	1	1	0	114	0	0.104	0	0.52	0.12				20
489	231	2020	1	67	1	0	9	0	1	1	1	0	114	0.130435	0.0363636	0.916667	0.2	0.1	1.36307	1.36307	100	16.6667
489	231	2022	1	67	1	0	9	1	0	1	2	0	114	0	0.0925	0.708167	0.37	0.2	0.440496	0.941165	50	16.6667
490	14	2018	1	61	1	0	6	1	1	0	2	0	280	0.165447	0.866667	0	2.6	0.22				50
490	14	2020	0	61	1	0	0	0	0	1	2	0	280	0.0493469	1	2.13675	3.15	0.1425	0.930889	0.724328	100	100
490	14	2022	1	65	1	0	7	1	0	1	2	0	280	0.0161725	0.866667	1.5	2.6	0.05	0.918696	0.801886	100	100
491	269	2018	0	33	1	0	0	0	0	0	2	0	112	0.206897	0.166667	0	0.3	0.14				20
491	269	2020	0	35	1	0	0	0	1	0	2	0	112	0.166667	0.173781	0.492	0.4275	0.26	1.05085	1.05044	50	20
491	269	2022	0	37	1	0	0	0	0	1	2	0	112	0.118765	0.0996667	0.6648	0.2392	0.4	0.505278	0.500704	50	20
492	14	2018	0	61	0	0	0	0	0	0	3	0	112	0.142857	0.09	0	0.18	0.04				20
492	14	2020	0	63	0	0	0	0	0	0	1	0	112	0.215686	0.0001	0.0181667	0.16	0.03	1.9038	1.86298	100	16.6667
492	14	2022	0	31	1	0	9	0	0	1	2	0	112	0.222222	0.05	0.266667	0.08	0.03	0.359644	0.351773	50	16.6667
493	57	2018	1	68	1	0	12	0	0	0	2	0	0	0	0.04	0	0.08	0.1				100
493	57	2020	1	69	1	0	9	0	1	0	2	0	0	0	0.0833333	0.6	0.1	0.1	2.3676	2.28787	100	100
493	57	2022	1	71	1	0	9	1	0	0	2	0	0	0	0.065	1	0.13	0	1.00899	1.55667	100	100

## Sheet: aging
hhid	pline	year	sex	age
1	2	2015	2	56
2	1	2015	1	62
3	1	2015	1	67
4	1	2015	1	65
4	2	2015	2	64
5	2	2015	2	31
6	1	2015	1	65
7	4	2015	2	56
8	1	2015	2	46
8	2	2015	1	48
9	1	2015	1	62
9	2	2015	2	65
10	1	2015	1	67
11	1	2015	1	54
12	1	2015	1	65
12	2	2015	2	67
13	1	2015	2	59
13	2	2015	1	58
14	1	2015	1	72
15	1	2015	1	68
15	2	2015	2	71
16	1	2015	1	59
16	2	2015	2	57
17	1	2015	1	50
17	2	2015	2	52
18	1	2015	1	67
19	1	2015	1	50
19	2	2015	2	51
20	2	2015	2	37
21	1	2015	2	58
21	2	2015	1	57
22	1	2015	2	45
23	1	2015	1	71
23	2	2015	2	71
24	1	2015	2	30
24	2	2015	1	29
24	4	2015	2	50
25	5	2015	1	33
26	2	2015	1	53
26	3	2015	1	34
27	1	2015	1	62
27	5	2015	2	28
28	1	2015	1	70
28	2	2015	2	73
29	1	2015	1	60
29	2	2015	2	61
30	1	2015	1	67
30	2	2015	2	61
31	2	2015	2	38
32	1	2015	2	53
32	4	2015	2	27
33	1	2015	2	45
33	2	2015	1	47
34	1	2015	2	64
35	1	2015	2	59
35	2	2015	1	56
36	1	2015	1	66
36	2	2015	2	63
37	1	2015	2	59
38	1	2015	2	65
38	2	2015	1	69
38	3	2015	2	38
39	2	2015	2	54
40	1	2015	1	79
40	2	2015	2	69
41	1	2015	2	61
41	2	2015	1	64
42	1	2015	2	71
42	2	2015	1	79
43	1	2015	1	54
43	2	2015	2	44
43	4	2015	2	27
44	1	2015	2	57
44	2	2015	1	62
44	3	2015	1	28
45	1	2015	2	41
45	5	2015	1	48
46	1	2015	1	68
46	2	2015	2	68
47	1	2015	2	70
47	2	2015	1	72
47	3	2015	2	37
47	4	2015	1	38
48	1	2015	1	51
48	2	2015	2	52
48	3	2015	2	27
48	5	2015	1	29
48	6	2015	1	26
49	1	2015	2	59
49	2	2015	1	61
49	3	2015	1	31
50	1	2015	1	64
50	2	2015	2	62
50	3	2015	2	32
51	1	2015	1	65
51	2	2015	2	66
52	1	2015	1	66
52	2	2015	2	67
52	8	2015	2	39
53	1	2015	1	41
53	2	2015	2	39
54	1	2015	1	64
54	3	2015	2	64
55	1	2015	1	62
56	2	2015	2	43
57	1	2015	1	66
57	2	2015	2	51
57	4	2015	2	25
58	1	2015	1	61
58	2	2015	2	61
59	1	2015	2	53
59	2	2015	1	52
59	4	2015	2	28
60	1	2015	2	52
60	4	2015	2	26
60	6	2015	2	28
60	8	2015	1	83
61	1	2015	2	41
61	2	2015	1	38
61	3	2015	1	72
61	4	2015	2	69
62	1	2015	1	67
62	2	2015	2	65
63	1	2015	1	63
63	2	2015	2	62
63	4	2015	2	29
64	1	2015	1	71
64	2	2015	2	68
64	3	2015	2	27
65	1	2015	1	55
65	2	2015	2	53
66	1	2015	2	54
67	1	2015	2	63
67	2	2015	1	66
68	1	2015	2	53
68	2	2015	1	52
69	1	2015	2	47
69	2	2015	1	49
69	3	2015	1	24
69	5	2015	2	24
70	2	2015	2	42
71	1	2015	2	41
72	4	2015	1	27
73	1	2015	2	64
73	2	2015	1	72
74	2	2015	2	47
75	1	2015	2	44
75	4	2015	1	52
76	1	2015	2	51
77	1	2015	1	68
77	2	2015	2	47
78	2	2015	2	44
79	1	2015	1	65
80	3	2015	2	63
80	4	2015	2	30
80	5	2015	2	36
81	1	2015	1	56
81	2	2015	2	56
81	4	2015	2	34
82	1	2015	1	62
83	1	2015	2	48
83	4	2015	2	28
84	1	2015	2	44
84	2	2015	1	48
85	1	2015	1	63
85	2	2015	2	61
86	1	2015	1	67
86	2	2015	2	65
87	1	2015	1	65
87	3	2015	2	39
88	1	2015	1	58
88	2	2015	2	59
88	4	2015	2	29
88	6	2015	1	29
89	1	2015	1	36
90	3	2015	1	38
90	4	2015	2	37
91	1	2015	1	73
91	2	2015	2	72
92	1	2015	2	44
93	1	2015	2	62
93	4	2015	2	29
93	6	2015	1	36
94	1	2015	1	64
95	3	2015	2	43
96	1	2015	2	50
97	1	2015	1	81
97	2	2015	2	75
97	3	2015	1	35
98	1	2015	2	56
98	2	2015	1	57
98	4	2015	1	27
99	1	2015	1	69
99	3	2015	1	35
99	4	2015	2	34
100	1	2015	1	60
101	4	2015	2	32
101	7	2015	2	59
102	2	2015	2	59
103	1	2015	2	57
103	2	2015	1	58
103	7	2015	1	58
103	12	2015	2	57
104	1	2015	2	68
104	2	2015	1	68
104	3	2015	1	45
104	4	2015	2	45
104	5	2015	2	26
105	1	2015	1	64
105	4	2015	1	39
105	5	2015	2	39
106	1	2015	2	69
107	3	2015	1	48
108	1	2015	2	54
108	2	2015	1	54
109	1	2015	1	59
109	2	2015	2	53
110	1	2015	2	59
111	1	2015	1	71
112	1	2015	2	62
113	1	2015	1	62
113	2	2015	2	59
114	1	2015	2	67
115	1	2015	1	59
115	2	2015	2	58
116	1	2015	2	60
116	2	2015	1	59
117	1	2015	1	61
117	2	2015	2	61
118	1	2015	2	53
119	1	2015	2	63
119	2	2015	1	67
120	1	2015	2	47
120	2	2015	1	49
121	1	2015	1	53
122	1	2015	1	37
122	2	2015	2	35
123	1	2015	1	59
123	2	2015	2	58
124	1	2015	1	47
124	2	2015	2	45
125	1	2015	2	37
126	1	2015	1	53
127	1	2015	1	61
127	2	2015	2	59
128	1	2015	1	44
128	2	2015	2	43
129	1	2015	1	61
129	2	2015	2	59
130	1	2015	1	45
130	2	2015	2	43
131	1	2015	1	59
131	2	2015	2	59
132	1	2015	1	58
132	2	2015	2	55
133	1	2015	1	59
133	2	2015	2	59
134	1	2015	2	38
134	2	2015	1	38
135	1	2015	2	66
135	2	2015	1	68
136	1	2015	1	54
136	2	2015	2	54
136	4	2015	1	29
137	1	2015	1	77
138	1	2015	1	58
139	1	2015	2	54
139	2	2015	1	52
140	1	2015	1	57
141	2	2015	2	70
142	2	2015	2	62
143	1	2015	1	44
144	1	2015	2	64
144	2	2015	1	64
145	1	2015	1	63
145	2	2015	2	63
146	1	2015	2	57
146	2	2015	1	57
147	1	2015	2	48
147	2	2015	1	50
148	1	2015	1	60
149	1	2015	1	55
149	2	2015	2	54
150	1	2015	1	59
150	2	2015	2	59
151	2	2015	1	49
152	1	2015	2	42
153	1	2015	2	52
153	2	2015	1	54
154	1	2015	2	72
154	2	2015	1	73
155	1	2015	1	67
155	3	2015	2	60
156	1	2015	2	46
157	1	2015	2	53
158	3	2015	2	49
159	1	2015	2	51
159	2	2015	1	52
160	1	2015	1	60
160	2	2015	2	57
161	2	2015	1	48
162	1	2015	2	52
162	2	2015	1	52
163	1	2015	1	47
163	2	2015	2	46
164	1	2015	2	50
165	1	2015	1	74
165	2	2015	2	72
166	1	2015	1	48
166	2	2015	2	46
167	1	2015	1	57
167	2	2015	2	56
167	3	2015	1	31
168	1	2015	1	62
168	2	2015	2	59
169	1	2015	2	73
169	3	2015	2	33
170	1	2015	1	52
170	2	2015	2	52
171	1	2015	2	47
172	2	2015	1	75
173	1	2015	1	37
173	2	2015	2	35
174	3	2015	2	65
175	1	2015	2	37
176	1	2015	2	48
176	2	2015	1	49
177	1	2015	1	62
177	6	2015	2	62
178	1	2015	1	65
178	2	2015	2	59
179	1	2015	1	62
179	2	2015	2	59
180	1	2015	2	54
180	2	2015	1	58
181	1	2015	1	59
181	2	2015	2	59
182	1	2015	1	67
182	2	2015	2	65
183	1	2015	1	53
183	4	2015	2	53
184	1	2015	2	64
184	2	2015	1	64
185	1	2015	2	63
185	2	2015	1	63
186	1	2015	2	55
186	2	2015	1	56
187	2	2015	2	56
188	1	2015	1	54
188	2	2015	2	53
189	1	2015	1	55
189	2	2015	2	54
190	1	2015	1	61
190	2	2015	2	62
191	1	2015	1	61
191	2	2015	2	61
192	1	2015	1	67
192	2	2015	2	69
192	3	2015	1	41
192	4	2015	2	43
193	1	2015	1	63
193	2	2015	2	61
194	4	2015	1	59
195	1	2015	2	57
195	2	2015	1	60
195	3	2015	1	35
196	1	2015	2	65
196	2	2015	1	64
197	1	2015	2	58
197	2	2015	1	59
198	3	2015	1	31
198	4	2015	2	29
199	1	2015	2	53
199	2	2015	1	54
200	2	2015	1	66
201	1	2015	1	32
201	2	2015	2	30
201	4	2015	2	58
202	2	2015	2	70
203	1	2015	2	55
203	2	2015	1	54
204	1	2015	1	62
204	2	2015	2	65
205	1	2015	2	45
206	1	2015	1	47
207	1	2015	1	62
207	2	2015	2	55
208	1	2015	1	61
209	1	2015	2	58
209	2	2015	1	57
210	1	2015	1	75
210	2	2015	2	63
211	1	2015	1	59
211	2	2015	2	59
212	2	2015	1	54
213	1	2015	2	49
214	1	2015	2	70
214	2	2015	1	48
214	3	2015	2	22
215	1	2015	2	37
215	2	2015	1	37
216	1	2015	2	63
216	2	2015	1	62
217	1	2015	2	62
217	3	2015	2	13
218	1	2015	2	49
218	2	2015	1	49
219	1	2015	1	72
219	2	2015	2	68
220	1	2015	2	47
221	1	2015	1	43
221	2	2015	2	38
222	1	2015	2	41
222	2	2015	1	45
222	5	2015	1	64
222	6	2015	2	65
223	1	2015	1	54
224	1	2015	2	43
224	2	2015	1	72
224	3	2015	2	69
224	5	2015	1	45
225	1	2015	1	46
226	1	2015	1	48
226	2	2015	2	46
227	1	2015	2	56
227	2	2015	1	56
228	1	2015	2	54
228	2	2015	1	29
229	1	2015	2	59
229	2	2015	1	61
230	1	2015	1	64
230	3	2015	2	44
230	5	2015	2	63
231	1	2015	1	59
231	2	2015	2	59
232	1	2015	2	45
233	1	2015	2	48
233	2	2015	1	47
234	1	2015	2	47
234	2	2015	1	51
235	1	2015	1	66
235	2	2015	2	63
236	1	2015	2	42
236	2	2015	1	41
237	1	2015	1	43
237	2	2015	2	41
238	1	2015	1	56
239	1	2015	1	65
240	1	2015	1	58
240	2	2015	2	60
240	3	2015	1	34
240	4	2015	2	34
241	2	2015	1	56
241	3	2015	2	54
242	1	2015	1	49
242	3	2015	2	28
243	1	2015	1	70
243	2	2015	2	65
243	3	2015	1	47
243	4	2015	2	47
244	1	2015	2	54
244	2	2015	1	28
244	3	2015	1	54
244	4	2015	2	27
245	2	2015	2	45
246	3	2015	1	42
246	4	2015	2	42
247	1	2015	1	67
247	2	2015	2	66
247	3	2015	2	43
247	4	2015	1	46
248	1	2015	1	55
248	2	2015	2	55
249	1	2015	1	47
249	6	2015	2	48
250	1	2015	1	57
251	1	2015	1	61
252	1	2015	1	26
252	2	2015	1	48
252	3	2015	2	49
253	1	2015	1	69
253	2	2015	2	63
254	1	2015	1	62
254	2	2015	2	62
255	1	2015	1	52
255	2	2015	2	53
256	1	2015	2	43
256	2	2015	1	39
257	1	2015	2	36
257	2	2015	1	39
258	1	2015	2	53
258	3	2015	1	58
259	3	2015	1	30
260	1	2015	2	41
261	1	2015	1	41
261	3	2015	2	39
262	1	2015	1	47
262	2	2015	2	46
263	1	2015	1	53
263	2	2015	2	50
264	1	2015	2	57
264	2	2015	1	55
265	1	2015	1	49
266	1	2015	1	47
266	3	2015	2	46
267	1	2015	2	53
268	1	2015	1	52
269	1	2015	1	45
269	2	2015	2	45
270	2	2015	1	56
271	1	2015	1	45
271	2	2015	2	45
272	2	2015	2	52
273	1	2015	1	59
273	3	2015	1	30
273	4	2015	2	28
274	1	2015	1	39
274	2	2015	2	41
275	1	2015	1	43
276	1	2015	1	45
276	2	2015	2	47
277	1	2015	1	38
277	2	2015	2	37
278	1	2015	1	35
279	1	2015	2	53
279	2	2015	1	56
279	3	2015	1	26
279	4	2015	2	23
280	1	2015	2	55
280	2	2015	1	55
281	1	2015	1	61
281	2	2015	1	27
281	3	2015	2	27
282	1	2015	1	32
283	1	2015	2	64
284	1	2015	1	59
284	2	2015	2	59
285	1	2015	1	43
285	2	2015	2	38
286	1	2015	2	55
287	1	2015	1	60
288	1	2015	1	53
288	2	2015	2	52
289	1	2015	2	51
289	2	2015	1	53
290	2	2015	1	43
291	1	2015	2	46
292	1	2015	2	57
292	2	2015	1	53
293	2	2015	1	61
294	1	2015	1	47
294	2	2015	2	46
295	1	2015	1	50
295	2	2015	2	52
296	1	2015	1	56
296	2	2015	2	54
297	1	2015	2	54
298	1	2015	2	62
298	2	2015	1	64
299	1	2015	2	52
299	2	2015	1	52
300	1	2015	2	42
300	2	2015	1	40
301	2	2015	2	47
302	1	2015	1	53
303	1	2015	2	38
303	2	2015	1	42
304	1	2015	2	50
304	2	2015	1	51
305	1	2015	1	51
305	2	2015	2	52
306	1	2015	1	60
307	1	2015	2	54
307	2	2015	1	51
308	1	2015	2	47
308	2	2015	1	49
309	1	2015	1	38
309	2	2015	2	35
310	1	2015	2	34
310	2	2015	1	39
310	4	2015	2	65
310	5	2015	1	74
311	3	2015	1	45
311	4	2015	2	43
312	1	2015	2	63
312	2	2015	1	67
313	1	2015	1	62
313	2	2015	2	60
314	1	2015	1	55
314	2	2015	2	55
315	1	2015	2	50
316	1	2015	1	57
316	2	2015	2	54
317	1	2015	1	48
317	3	2015	2	49
318	1	2015	2	36
318	2	2015	1	41
318	3	2015	2	67
319	1	2015	2	36
320	1	2015	1	47
320	2	2015	2	47
321	1	2015	1	64
321	2	2015	2	62
322	1	2015	2	39
323	1	2015	1	79
323	2	2015	2	75
324	1	2015	1	75
324	2	2015	2	75
325	1	2015	2	54
326	1	2015	1	58
326	2	2015	2	55
327	2	2015	1	62
327	3	2015	2	54
328	1	2015	2	56
328	2	2015	1	59
329	2	2015	2	60
330	1	2015	1	74
330	2	2015	2	67
331	1	2015	2	64
332	1	2015	1	64
333	1	2015	2	49
333	2	2015	1	55
334	1	2015	1	73
334	2	2015	2	72
335	1	2015	2	66
336	1	2015	2	63
336	2	2015	1	67
337	2	2015	2	51
338	1	2015	1	67
338	2	2015	2	65
339	4	2015	1	75
339	5	2015	2	70
340	2	2015	2	52
341	1	2015	1	83
342	1	2015	2	62
342	2	2015	1	63
343	1	2015	1	54
343	2	2015	2	82
343	3	2015	2	54
344	1	2015	1	74
344	4	2015	2	43
345	1	2015	2	54
345	2	2015	1	55
346	1	2015	2	54
346	2	2015	1	54
347	1	2015	1	62
347	2	2015	2	59
348	1	2015	2	55
349	2	2015	1	58
350	1	2015	2	53
351	1	2015	2	63
352	2	2015	2	42
353	1	2015	1	74
353	2	2015	2	71
354	1	2015	1	58
354	2	2015	2	55
355	1	2015	1	73
355	2	2015	2	68
356	1	2015	2	67
356	2	2015	1	70
357	3	2015	2	64
358	1	2015	2	55
358	2	2015	1	53
359	2	2015	2	61
360	2	2015	1	83
361	1	2015	2	43
361	2	2015	1	42
362	4	2015	1	66
362	5	2015	2	50
363	3	2015	2	62
364	1	2015	1	81
365	1	2015	1	66
365	3	2015	2	66
366	2	2015	1	52
366	4	2015	1	52
367	1	2015	2	46
368	2	2015	2	75
369	2	2015	2	65
370	1	2015	2	69
370	2	2015	1	68
371	1	2015	1	60
371	2	2015	2	60
372	2	2015	2	66
373	1	2015	2	63
373	2	2015	1	62
374	1	2015	1	59
375	1	2015	1	66
375	2	2015	2	66
376	1	2015	2	74
377	1	2015	2	66
377	2	2015	1	66
378	1	2015	1	75
379	1	2015	2	55
380	2	2015	2	63
381	1	2015	1	59
381	2	2015	2	58
382	1	2015	2	60
382	2	2015	1	62
383	1	2015	2	50
384	4	2015	2	70
385	2	2015	2	62
386	1	2015	1	63
387	1	2015	2	59
388	4	2015	2	52
389	2	2015	2	62
390	1	2015	1	77
390	2	2015	2	69
391	2	2015	2	63
392	1	2015	2	71
393	2	2015	2	52
394	1	2015	1	75
394	2	2015	2	75
395	1	2015	2	68
395	2	2015	1	70
396	1	2015	1	76
396	2	2015	2	75
397	1	2015	1	75
397	2	2015	2	74
398	1	2015	1	64
398	2	2015	2	62
399	1	2015	2	63
399	2	2015	1	67
400	1	2015	1	79
400	2	2015	2	70
400	7	2015	1	40
400	8	2015	2	37
401	1	2015	2	43
402	1	2015	2	70
403	1	2015	2	74
404	1	2015	1	70
404	2	2015	2	67
405	1	2015	1	66
405	2	2015	2	62
406	2	2015	2	54
407	1	2015	1	67
407	2	2015	2	65
407	3	2015	1	44
407	4	2015	2	41
408	1	2015	2	50
409	1	2015	2	61
409	4	2015	1	66
409	5	2015	2	36
410	1	2015	2	55
410	3	2015	1	56
411	1	2015	1	45
411	2	2015	2	41
412	2	2015	2	66
413	3	2015	2	62
414	1	2015	2	52
415	1	2015	2	50
415	2	2015	1	50
416	1	2015	1	64
416	2	2015	2	61
417	1	2015	1	44
417	2	2015	2	43
418	1	2015	1	61
418	2	2015	2	57
419	1	2015	2	66
419	2	2015	1	66
420	1	2015	1	57
420	2	2015	2	61
421	1	2015	1	65
421	2	2015	2	63
422	1	2015	1	39
423	1	2015	2	62
423	2	2015	1	62
424	1	2015	1	62
424	2	2015	2	57
425	1	2015	1	74
425	2	2015	2	66
426	1	2015	2	61
427	2	2015	2	55
428	1	2015	1	79
429	1	2015	2	39
430	1	2015	2	48
431	1	2015	1	68
431	2	2015	2	63
432	1	2015	1	51
432	2	2015	2	51
433	1	2015	1	51
433	2	2015	2	49
434	1	2015	2	40
434	2	2015	1	49
435	1	2015	1	55
436	1	2015	2	45
437	1	2015	1	60
438	1	2015	1	73
438	2	2015	2	70
439	1	2015	1	60
440	1	2015	2	56
441	1	2015	1	63
441	2	2015	2	62
442	1	2015	1	79
443	1	2015	1	79
444	1	2015	1	79
444	2	2015	2	72
445	1	2015	1	68
446	2	2015	1	62
447	1	2015	1	63
447	2	2015	2	57
448	2	2015	1	60
449	1	2015	2	62
450	1	2015	2	59
450	3	2015	1	63
451	1	2015	2	51
452	1	2015	2	58
452	2	2015	1	71
453	1	2015	2	63
453	2	2015	1	63
454	2	2015	2	52
455	2	2015	1	56
455	3	2015	2	53
456	1	2015	1	43
457	2	2015	2	70
458	1	2015	2	68
458	2	2015	1	68
459	1	2015	1	64
459	2	2015	2	65
460	1	2015	1	63
460	2	2015	2	62
461	1	2015	1	64
461	2	2015	2	60
462	1	2015	1	65
462	2	2015	2	59
463	1	2015	1	71
463	2	2015	2	70
464	1	2015	1	54
464	2	2015	2	53
465	8	2015	1	71
465	9	2015	2	71
466	4	2015	1	52
466	5	2015	2	53
467	1	2015	2	49
467	2	2015	1	49
467	3	2015	1	80
468	1	2015	2	46
469	5	2015	2	13
470	1	2015	1	71
470	2	2015	2	68
471	1	2015	2	67
471	10	2015	2	13
472	1	2015	1	76
472	2	2015	2	74
473	1	2015	1	84
473	2	2015	2	83
474	3	2015	1	24
475	2	2015	1	24
476	1	2015	2	65
477	1	2015	1	61
477	3	2015	1	28
477	4	2015	2	27
478	1	2015	1	55
479	1	2015	2	62
479	3	2015	1	65
480	1	2015	1	49
480	2	2015	2	49
481	2	2015	2	64
482	1	2015	1	68
483	1	2015	1	68
483	2	2015	2	65
483	5	2015	2	30
484	1	2015	1	59
485	1	2015	1	46
485	2	2015	2	44
486	1	2015	1	60
486	2	2015	2	54
487	1	2015	1	75
487	2	2015	2	72
488	1	2015	1	74
488	2	2015	2	68
489	2	2015	2	51
490	2	2015	1	65
491	1	2015	1	64
491	2	2015	2	54
492	1	2015	1	63
492	2	2015	2	56
493	1	2015	1	48
493	2	2015	2	48
494	1	2015	1	58
494	2	2015	2	52
495	1	2015	2	39
496	1	2015	1	77
496	2	2015	2	78
497	3	2015	1	60
498	1	2015	2	72
499	1	2015	2	61
499	2	2015	1	64
500	1	2015	1	70
500	3	2015	1	47
500	6	2015	2	46
501	4	2015	1	70
502	1	2015	1	71
502	2	2015	2	67
503	1	2015	1	71
503	2	2015	2	60
504	1	2015	1	60
504	2	2015	2	55
505	1	2015	2	74
506	1	2015	1	65
506	2	2015	2	60
507	1	2015	2	59
507	2	2015	1	70
508	1	2015	2	52
508	2	2015	1	53
509	1	2015	2	55
509	2	2015	1	63
510	2	2015	2	50
511	2	2015	2	69
511	3	2015	2	18
512	1	2015	2	51
513	1	2015	2	60
513	2	2015	1	66
514	2	2015	1	42
515	1	2015	1	70
516	1	2015	1	55
516	2	2015	2	55
517	1	2015	1	72
517	2	2015	2	66
518	1	2015	1	65
518	2	2015	2	60
519	1	2015	1	43
520	1	2015	1	62
520	2	2015	2	70
521	1	2015	1	64
521	2	2015	2	60
522	1	2015	1	71
523	1	2015	1	75
523	2	2015	2	71
524	1	2015	1	80
525	1	2015	2	40
525	3	2015	1	16
526	1	2015	1	62
526	2	2015	2	64
527	1	2015	2	55
527	2	2015	1	61
528	1	2015	1	81
528	2	2015	2	77
529	1	2015	2	46
530	2	2015	2	63
530	3	2015	1	38
530	4	2015	2	38
531	1	2015	1	47
531	2	2015	2	46
532	1	2015	1	66
532	2	2015	2	64
533	1	2015	1	75
533	2	2015	2	75
534	1	2015	1	65
535	2	2015	1	78
536	6	2015	1	76
537	1	2015	1	68
537	2	2015	2	65
538	1	2015	1	79
538	2	2015	2	73
539	1	2015	1	79
540	1	2015	1	87
541	1	2015	1	59
541	2	2015	2	55
542	1	2015	1	53
543	1	2015	1	71
544	1	2015	1	55
544	2	2015	2	53
545	1	2015	1	49
545	2	2015	2	44
546	1	2015	1	56
546	2	2015	2	55
547	1	2015	1	65
547	2	2015	2	62
548	1	2015	2	44
549	1	2015	1	71
549	2	2015	2	63
550	1	2015	1	57
550	2	2015	2	56
551	1	2015	1	66
551	2	2015	2	62
552	2	2015	2	70
553	1	2015	2	52
553	2	2015	1	53
554	1	2015	1	71
554	2	2015	2	67
555	1	2015	1	68
555	2	2015	2	66
556	1	2015	2	58
556	4	2015	2	27
557	2	2015	2	64
558	1	2015	1	47
559	1	2015	1	73
559	2	2015	2	68
560	1	2015	1	45
560	2	2015	2	40
561	1	2015	1	60
561	2	2015	2	61
562	2	2015	2	37
563	1	2015	1	52
563	2	2015	2	48
564	1	2015	2	60
564	2	2015	1	61
565	1	2015	2	41
566	2	2015	1	54
566	3	2015	2	54
567	2	2015	1	56
568	1	2015	2	50
569	1	2015	1	50
569	2	2015	2	49
570	1	2015	1	65
570	3	2015	1	33
571	1	2015	1	47
571	2	2015	2	46
572	1	2015	1	59
572	2	2015	2	56
573	1	2015	1	69
574	1	2015	2	61
574	2	2015	1	70
575	1	2015	2	54
575	2	2015	1	59
576	1	2015	1	46
577	1	2015	2	58
577	2	2015	1	63
578	2	2015	1	64
579	1	2015	1	76
579	2	2015	2	70
580	1	2015	2	48
581	1	2015	1	60
581	2	2015	2	55
582	1	2015	1	48
582	2	2015	2	41
583	1	2015	2	53
584	1	2015	2	61
585	1	2015	1	61
586	1	2015	1	42
587	2	2015	1	55
588	2	2015	1	60
589	2	2015	1	63
590	1	2015	2	47
590	2	2015	1	51
590	3	2015	1	20
590	4	2015	2	26
591	1	2015	1	67
592	1	2015	1	60
593	1	2015	1	66
594	2	2015	2	62
595	4	2015	1	74
595	5	2015	2	63
596	1	2015	1	64
596	2	2015	2	61
597	1	2015	1	59
598	2	2015	2	69
599	1	2015	1	62
599	2	2015	2	63
600	1	2015	2	56
601	1	2015	2	43
601	2	2015	1	52
602	1	2015	1	62
602	2	2015	2	63
603	1	2015	1	62
603	2	2015	2	60
604	1	2015	1	56
604	2	2015	2	55
605	1	2015	2	60
605	2	2015	1	58
606	1	2015	1	62
607	1	2015	1	64
607	2	2015	2	63
608	1	2015	1	55
608	2	2015	2	54
609	1	2015	1	66
609	2	2015	2	65
610	1	2015	1	72
611	1	2015	1	58
612	2	2015	1	53
613	1	2015	2	64
613	2	2015	1	67
614	2	2015	1	64
615	1	2015	1	47
615	2	2015	2	45
616	1	2015	1	62
617	1	2015	1	58
617	3	2015	2	54
618	1	2015	1	43
618	2	2015	2	43
619	1	2015	1	68
619	2	2015	2	59
619	4	2015	1	33
620	1	2015	1	60
620	2	2015	2	60
621	1	2015	1	62
621	2	2015	2	60
622	1	2015	2	65
623	1	2015	1	77
623	2	2015	2	69
624	1	2015	1	61
625	2	2015	2	59
626	1	2015	1	74
626	2	2015	2	74
627	1	2015	1	60
628	1	2015	1	60
628	2	2015	2	55
629	1	2015	1	35
629	5	2015	1	62
630	1	2015	1	59
630	2	2015	2	59
631	1	2015	1	68
632	1	2015	1	65
633	2	2015	2	58
634	2	2015	2	55
635	1	2015	1	55
635	2	2015	2	55
636	1	2015	1	58
636	2	2015	2	58
637	1	2015	1	61
637	2	2015	2	61
638	1	2015	2	48
638	2	2015	1	47
639	1	2015	1	62
639	2	2015	2	61
640	2	2015	2	52
641	2	2015	1	57
642	1	2015	2	64
642	2	2015	1	72
643	1	2015	1	66
643	2	2015	2	67
644	1	2015	1	50
645	1	2015	2	50
646	1	2015	1	73
646	2	2015	2	69
647	2	2015	1	54
648	1	2015	1	79
649	1	2015	2	55
650	1	2015	1	70
650	2	2015	2	71
651	1	2015	1	47
651	2	2015	2	49
652	2	2015	2	57
653	1	2015	2	56
653	2	2015	1	52
654	1	2015	1	57
654	2	2015	2	60
654	3	2015	1	28
654	4	2015	2	27
655	1	2015	2	41
655	5	2015	1	87
655	6	2015	2	83
656	1	2015	2	48
657	1	2015	2	69
657	2	2015	1	69
658	1	2015	1	53
658	6	2015	2	49
659	1	2015	2	47
659	2	2015	1	47
660	1	2015	2	72
661	2	2015	2	50
662	1	2015	1	53
663	2	2015	1	65
664	1	2015	1	71
664	3	2015	1	29
664	4	2015	2	32
665	1	2015	1	71
666	1	2015	2	49
666	2	2015	1	50
667	1	2015	2	31
667	2	2015	1	29
667	4	2015	2	60
668	2	2015	2	26
669	1	2015	2	45
669	2	2015	1	44
670	1	2015	1	30
670	3	2015	2	28
671	3	2015	1	46
671	4	2015	2	43
672	1	2015	1	60
672	2	2015	2	60
673	2	2015	1	40
674	1	2015	1	72
674	2	2015	2	69
674	4	2015	2	41
675	1	2015	2	52
675	2	2015	1	52
676	2	2015	2	39
676	3	2015	2	63
676	4	2015	1	64
677	1	2015	1	49
677	2	2015	2	52
678	1	2015	2	27
679	1	2015	1	55
679	2	2015	2	52
680	1	2015	1	68
680	2	2015	2	67
681	2	2015	2	46
682	1	2015	1	37
682	2	2015	2	37
683	1	2015	1	47
683	2	2015	2	49
684	1	2015	1	73
684	2	2015	2	50
684	3	2015	1	51
685	1	2015	2	49
685	4	2015	1	50
685	5	2015	1	25
686	1	2015	2	65
687	1	2015	2	49
687	5	2015	1	25
688	1	2015	1	68
688	2	2015	2	65
689	2	2015	1	53
689	3	2015	2	55
689	4	2015	2	31
690	1	2015	1	67
690	2	2015	2	66
691	1	2015	2	53
692	1	2015	2	52
692	2	2015	1	50
693	3	2015	1	46
694	4	2015	1	54
695	3	2015	1	36
695	4	2015	2	33
696	3	2015	2	40
697	1	2015	1	68
697	2	2015	2	58
697	3	2015	1	20
698	2	2015	2	48
698	3	2015	1	25
698	4	2015	2	25
699	1	2015	2	67
699	2	2015	1	73
700	2	2015	2	37
701	1	2015	1	60
701	2	2015	2	55
702	1	2015	1	73
702	2	2015	2	68
703	1	2015	2	41
703	2	2015	1	41
704	1	2015	2	54
704	6	2015	1	77
705	1	2015	2	49
705	2	2015	1	45
705	3	2015	2	25
706	1	2015	2	54
706	2	2015	1	56
707	2	2015	2	58
708	3	2015	1	27
708	4	2015	2	28
709	1	2015	2	38
709	2	2015	1	39
709	5	2015	1	74
709	6	2015	2	66
710	1	2015	1	36
710	2	2015	1	67
710	3	2015	2	63
710	4	2015	2	34
711	1	2015	1	68
711	2	2015	2	64
712	1	2015	1	53
712	2	2015	2	51
712	3	2015	1	27
712	4	2015	1	26
712	5	2015	2	27
712	6	2015	2	25
713	1	2015	1	47
713	2	2015	2	44
713	3	2015	1	19
714	1	2015	2	30
714	2	2015	1	35
714	3	2015	1	64
714	4	2015	2	64
715	2	2015	1	54
715	6	2015	2	27
716	1	2015	2	54
717	1	2015	2	53
717	4	2015	1	27
717	5	2015	2	28
718	1	2015	1	47
718	2	2015	2	48
719	1	2015	2	71
719	2	2015	1	71
720	1	2015	2	65
720	2	2015	1	62
720	3	2015	1	43
721	1	2015	2	48
721	2	2015	1	45
721	3	2015	2	22
722	1	2015	1	60
723	1	2015	1	72
723	2	2015	2	73
724	2	2015	2	50
725	1	2015	1	59
725	2	2015	2	53
725	3	2015	1	30
726	1	2015	1	49
726	2	2015	2	49
726	3	2015	1	25
726	4	2015	2	26
727	1	2015	1	76
727	2	2015	2	77
728	1	2015	2	49
728	2	2015	1	50
729	1	2015	1	70
729	2	2015	2	70
730	3	2015	1	57
730	4	2015	1	35
730	5	2015	2	35
731	2	2015	2	64
731	4	2015	2	29
732	3	2015	1	65
732	4	2015	2	67
733	1	2015	1	47
734	1	2015	1	61
734	2	2015	2	63
734	3	2015	1	30
734	6	2015	2	29
735	1	2015	2	48
735	2	2015	1	48
736	3	2015	2	28
736	4	2015	2	67
737	1	2015	1	47
737	2	2015	2	45
738	1	2015	2	52
739	1	2015	2	73
739	2	2015	1	72
740	2	2015	2	39
740	4	2015	2	63
741	3	2015	1	36
741	4	2015	2	34
742	1	2015	1	76
743	1	2015	1	51
743	4	2015	2	51
744	1	2015	1	54
744	2	2015	2	54
744	3	2015	1	30
745	1	2015	2	51
745	2	2015	1	49
746	1	2015	1	45
746	2	2015	2	47
747	4	2015	2	41
748	2	2015	2	56
748	3	2015	2	26
749	2	2015	2	48
750	1	2015	1	55
750	2	2015	2	49
751	1	2015	1	72
752	1	2015	1	48
752	2	2015	2	48
753	2	2015	2	54
754	1	2015	2	39
754	2	2015	1	43
755	1	2015	1	62
756	1	2015	2	48
756	3	2015	1	26
756	5	2015	2	27
757	1	2015	2	53
758	1	2015	1	44
758	2	2015	2	43
759	1	2015	2	64
759	2	2015	1	73
760	3	2015	2	48
761	2	2015	2	62
762	2	2015	2	41
763	5	2015	1	35
764	1	2015	2	57
764	2	2015	1	58
765	1	2015	1	36
765	2	2015	1	67
765	3	2015	2	64
765	4	2015	2	38
766	2	2015	2	39
767	1	2015	1	71
767	2	2015	2	71
767	3	2015	1	84
768	2	2015	1	40
769	1	2015	1	62
770	1	2015	1	63
770	4	2015	2	60
771	1	2015	1	59
771	4	2015	2	36
772	1	2015	2	48
772	2	2015	1	45
773	1	2015	2	63
774	1	2015	1	69
774	2	2015	2	62
775	1	2015	1	59
775	2	2015	2	55
776	1	2015	2	52
776	2	2015	1	52
776	3	2015	2	29
777	1	2015	2	55
777	2	2015	1	54
778	1	2015	1	66
778	2	2015	2	63
779	1	2015	1	64
779	2	2015	2	64
780	1	2015	1	81
780	2	2015	1	52
780	5	2015	2	33
780	7	2015	2	20
781	3	2015	2	35
782	1	2015	1	67
782	2	2015	2	38
783	1	2015	2	54
784	1	2015	2	72
784	2	2015	1	80
785	1	2015	1	49
785	2	2015	2	48
785	3	2015	1	26
786	1	2015	2	49
787	1	2015	1	55
787	2	2015	2	54
788	1	2015	2	56
788	2	2015	1	55
789	1	2015	2	52
790	1	2015	1	74
791	1	2015	2	47
792	1	2015	2	54
792	2	2015	1	56
793	1	2015	1	50
793	2	2015	2	54
794	1	2015	2	48
794	2	2015	1	49
795	1	2015	1	62
795	2	2015	2	50
795	3	2015	1	26
795	4	2015	2	25
796	1	2015	1	66
797	2	2015	2	61
798	1	2015	2	51
798	2	2015	1	54
799	6	2015	2	63
800	1	2015	1	72
800	2	2015	2	75
801	1	2015	1	46
801	3	2015	2	50
802	1	2015	2	60
802	2	2015	1	62
802	3	2015	1	34
802	4	2015	2	28
802	5	2015	2	21
803	1	2015	2	41
803	2	2015	1	42
804	1	2015	1	56
804	2	2015	2	49
805	1	2015	2	60
805	2	2015	1	60
806	3	2015	2	52
807	1	2015	1	64
807	2	2015	2	59
808	1	2015	2	60
809	1	2015	1	52
809	2	2015	2	54
809	4	2015	2	28
810	4	2015	2	20
810	5	2015	2	25
811	2	2015	1	34
812	1	2015	1	59
812	2	2015	2	62
812	5	2015	2	22
813	1	2015	2	51
813	2	2015	1	51
814	1	2015	2	54
815	1	2015	1	54
815	2	2015	2	54
816	1	2015	2	55
816	2	2015	1	55
817	1	2015	2	54
817	2	2015	1	53
818	1	2015	1	51
818	2	2015	2	53
819	1	2015	1	44
819	2	2015	1	59
819	3	2015	1	53
820	1	2015	2	64
820	3	2015	1	63
821	1	2015	2	67
821	6	2015	2	37
822	1	2015	1	70
823	1	2015	2	55
824	1	2015	2	50
824	2	2015	1	52
825	1	2015	1	74
825	2	2015	2	69
826	1	2015	1	64
826	2	2015	2	64
827	2	2015	1	59
828	1	2015	2	60
828	2	2015	1	59
828	3	2015	1	27
828	4	2015	2	27
829	1	2015	2	51
830	1	2015	1	56
830	5	2015	2	67
831	1	2015	1	66
831	2	2015	2	66
832	2	2015	2	59
832	3	2015	1	34
832	4	2015	2	35
833	1	2015	2	43
834	1	2015	1	52
834	2	2015	2	29
835	1	2015	2	41
835	3	2015	1	20
836	6	2015	2	74
837	1	2015	1	49
837	2	2015	2	49
838	1	2015	1	52
838	2	2015	2	51
839	1	2015	1	31
840	2	2015	2	59
841	2	2015	2	65
842	1	2015	2	70
842	5	2015	2	41
842	6	2015	1	44
843	1	2015	2	46
843	2	2015	1	19
844	1	2015	2	30
844	2	2015	1	58
845	1	2015	1	74
846	3	2015	1	40
847	1	2015	1	44
847	2	2015	2	43
848	1	2015	2	67
848	2	2015	1	67
849	1	2015	2	69
849	2	2015	1	68
850	1	2015	2	47
850	2	2015	1	47
851	1	2015	1	60
851	3	2015	1	37
852	3	2015	1	24
853	1	2015	2	45
853	2	2015	1	41
854	1	2015	2	55
854	2	2015	1	52
855	1	2015	1	63
855	2	2015	2	62
855	3	2015	1	35
856	1	2015	1	30
856	2	2015	1	53
856	3	2015	2	53
856	4	2015	2	29
857	1	2015	1	66
857	2	2015	2	64
858	2	2015	2	63
858	6	2015	1	62
859	1	2015	2	54
859	2	2015	1	54
860	1	2015	1	70
860	5	2015	2	35
861	1	2015	1	51
861	2	2015	2	51
861	5	2015	2	29
862	1	2015	2	56
862	2	2015	1	56
862	4	2015	1	26
863	1	2015	1	76
863	2	2015	2	64
864	1	2015	2	56
864	2	2015	1	55
864	3	2015	2	30
864	4	2015	2	26
864	6	2015	1	31
864	7	2015	1	27
865	3	2015	1	39
865	4	2015	2	38
866	1	2015	1	65
866	2	2015	2	64
867	1	2015	2	51
867	2	2015	1	51
867	5	2015	1	30
868	1	2015	1	72
868	2	2015	2	70
869	1	2015	1	45
869	2	2015	2	45
870	1	2015	1	53
871	1	2015	1	68
871	2	2015	2	65
872	3	2015	2	25
873	1	2015	1	73
874	3	2015	1	39
875	2	2015	1	53
875	4	2015	1	8
875	10	2015	2	29
876	2	2015	2	37
877	1	2015	1	73
878	1	2015	1	63
878	2	2015	2	68
879	1	2015	2	67
879	5	2015	2	39
879	6	2015	1	67
880	1	2015	2	69
880	2	2015	1	71
881	1	2015	1	57
881	3	2015	1	31
881	5	2015	1	8
882	1	2015	2	71
882	2	2015	1	71
883	1	2015	2	53
883	2	2015	1	56
884	1	2015	1	64
884	2	2015	2	63
885	1	2015	1	73
885	2	2015	2	72
886	1	2015	2	63
886	2	2015	1	64
887	1	2015	2	65
887	2	2015	1	70
887	6	2015	2	40
888	1	2015	2	66
888	2	2015	1	68
889	1	2015	2	72
889	2	2015	1	70
890	1	2015	1	61
891	1	2015	1	55
892	1	2015	1	68
892	2	2015	2	69
893	1	2015	1	64
894	1	2015	2	66
894	2	2015	1	66
895	1	2015	1	51
895	3	2015	2	26
896	2	2015	2	64
897	1	2015	1	51
897	2	2015	2	50
898	1	2015	1	47
898	2	2015	2	47
899	1	2015	1	69
900	1	2015	1	53
900	2	2015	2	52
901	1	2015	2	58
901	3	2015	2	11
902	1	2015	1	77
902	2	2015	2	76
903	1	2015	1	73
903	2	2015	2	75
904	1	2015	1	51
904	2	2015	2	53
905	1	2015	1	61
905	2	2015	2	61
905	6	2015	1	34
905	7	2015	2	36
906	1	2015	2	53
906	2	2015	1	55
906	3	2015	1	27
907	1	2015	2	55
908	1	2015	1	75
908	2	2015	2	77
909	1	2015	1	67
909	2	2015	2	57
910	1	2015	2	58
910	2	2015	1	62
911	2	2015	2	54
912	1	2015	2	64
912	2	2015	1	64
913	1	2015	2	51
913	2	2015	1	56
914	1	2015	2	55
914	2	2015	1	58
914	6	2015	1	31
915	1	2015	2	66
916	1	2015	1	54
916	2	2015	2	53
917	1	2015	2	58
917	2	2015	1	61
918	3	2015	1	66
918	4	2015	2	67
919	1	2015	1	61
919	2	2015	2	60
920	1	2015	2	45
920	2	2015	1	49
921	1	2015	1	53
921	3	2015	2	55
922	1	2015	2	51
922	2	2015	1	53
923	4	2015	2	67
924	1	2015	1	55
925	1	2015	1	61
925	2	2015	2	58
926	1	2015	2	48
927	1	2015	1	51
927	2	2015	2	52
928	1	2015	2	58
928	2	2015	1	61
929	1	2015	2	59
929	4	2015	1	58
930	1	2015	2	42
930	4	2015	1	43
931	1	2015	2	58
931	2	2015	1	60
932	1	2015	2	47
933	2	2015	2	59
934	1	2015	1	66
934	2	2015	2	53
934	4	2015	1	38
934	5	2015	2	37
935	1	2015	1	72
935	2	2015	2	67
935	3	2015	2	45
935	5	2015	1	43
936	6	2015	1	60
937	1	2015	2	51
937	2	2015	1	48
938	1	2015	1	55
938	2	2015	2	55
939	1	2015	1	61
939	2	2015	2	60
940	1	2015	2	49
940	2	2015	1	52
941	1	2015	1	50
941	2	2015	2	48
942	1	2015	1	64
942	2	2015	2	55
943	1	2015	1	41
943	2	2015	2	37
944	1	2015	1	64
944	2	2015	2	62
945	2	2015	1	43
946	1	2015	1	69
946	2	2015	2	66
947	1	2015	1	41
947	2	2015	2	36
948	1	2015	2	40
949	1	2015	1	75
949	2	2015	2	75
950	1	2015	1	69
950	2	2015	2	69
951	1	2015	2	63
951	3	2015	1	30
951	4	2015	2	27
951	5	2015	1	63
952	1	2015	1	49
953	1	2015	2	56
953	2	2015	1	62
954	3	2015	2	33
955	1	2015	1	65
955	2	2015	2	65
956	1	2015	2	67
957	1	2015	2	43
957	2	2015	1	45
957	3	2015	1	66
957	4	2015	2	66
957	5	2015	1	22
958	2	2015	2	63
959	1	2015	1	49
959	2	2015	2	46
960	1	2015	2	47
960	2	2015	1	45
961	1	2015	2	45
961	2	2015	1	49
962	1	2015	2	60
962	2	2015	1	60
963	1	2015	1	57
963	2	2015	2	56
964	1	2015	2	52
964	2	2015	1	57
965	1	2015	1	48
965	2	2015	2	50
966	1	2015	1	53
966	2	2015	2	51
966	3	2015	2	76
967	1	2015	1	61
968	1	2015	1	52
968	2	2015	2	52
968	3	2015	1	30
969	1	2015	2	53
970	2	2015	2	47
971	1	2015	2	60
971	2	2015	1	61
972	1	2015	1	62
972	2	2015	2	62
973	1	2015	1	51
973	2	2015	2	49
974	1	2015	2	52
975	1	2015	2	51
976	1	2015	1	68
976	2	2015	2	73
977	1	2015	1	54
977	2	2015	2	55
978	1	2015	2	43
978	2	2015	1	45
979	1	2015	2	42
980	1	2015	1	55
981	1	2015	1	50
981	3	2015	2	47
982	1	2015	1	55
982	2	2015	2	54
983	1	2015	2	36
984	1	2015	1	44
984	2	2015	2	43
985	3	2015	1	28
986	3	2015	2	76
987	1	2015	2	59
987	2	2015	1	62
988	1	2015	1	71
988	2	2015	2	66
989	1	2015	1	77
990	1	2015	1	43
990	2	2015	2	44
990	4	2015	1	22
991	1	2015	2	87
991	2	2015	2	47
992	1	2015	1	51
992	2	2015	2	51
993	1	2015	1	65
994	1	2015	1	48
994	2	2015	2	47
995	1	2015	1	63
995	2	2015	2	55
996	1	2015	1	63
996	2	2015	2	61
997	1	2015	1	69
997	2	2015	2	66
998	4	2015	2	40
998	5	2015	1	45
999	1	2015	1	75
999	2	2015	2	70
1000	1	2015	1	71
1000	2	2015	2	64
1001	1	2015	1	59
1002	1	2015	1	65
1002	2	2015	2	52
1003	1	2015	2	47
1004	1	2015	1	55
1004	2	2015	2	48
1005	1	2015	1	50
1005	2	2015	2	47
1006	1	2015	1	45
1006	2	2015	2	47
1007	1	2015	1	75
1007	2	2015	2	72
1007	3	2015	1	53
1007	4	2015	2	53
1008	1	2015	1	79
1008	2	2015	2	74
1009	1	2015	1	61
1010	1	2015	1	67
1010	2	2015	2	64
1011	2	2015	1	70
1012	2	2015	2	56
1013	1	2015	2	71
1013	2	2015	1	86
1014	1	2015	1	66
1014	2	2015	2	63
1015	1	2015	2	53
1016	1	2015	2	60
1016	2	2015	1	63
1017	1	2015	1	74
1017	2	2015	2	72
1018	1	2015	1	64
1018	2	2015	2	61
1019	2	2015	2	69
1020	2	2015	1	77
1021	3	2015	2	26
1021	4	2015	1	55
1021	5	2015	1	29
1022	1	2015	2	51
1023	1	2015	2	60
1023	2	2015	1	69
1023	6	2015	2	39
1024	1	2015	1	54
1024	2	2015	2	55
1025	1	2015	1	52
1026	1	2015	2	74
1027	2	2015	2	61
1028	1	2015	2	51
1028	2	2015	1	54
1029	1	2015	1	74
1030	1	2015	2	55
1030	2	2015	1	56
1031	1	2015	1	65
1031	2	2015	2	66
1032	1	2015	2	53
1032	2	2015	1	60
1033	1	2015	2	64
1033	2	2015	1	64
1034	1	2015	2	47
1034	2	2015	1	47
1035	1	2015	1	79
1036	1	2015	2	39
1037	1	2015	2	55
1037	3	2015	1	60
1038	1	2015	1	68
1038	2	2015	2	67
1039	1	2015	2	42
1040	1	2015	1	45
1040	2	2015	1	69
1040	4	2015	2	46
1041	4	2015	2	20
1041	5	2015	2	13
1042	2	2015	2	58
1043	1	2015	1	59
1044	1	2015	2	77
1044	2	2015	1	77
1045	2	2015	2	49
1046	1	2015	2	69
1047	1	2015	1	56
1048	1	2015	2	66
1048	2	2015	1	74
1049	1	2015	1	83
1049	2	2015	2	80
1050	1	2015	2	49
1051	1	2015	2	52
1051	2	2015	1	56
1051	5	2015	1	29
1052	1	2015	2	64
1052	2	2015	1	73
1053	1	2015	1	74
1053	2	2015	2	70
1054	4	2015	2	67
1055	2	2015	1	65
1056	2	2015	1	65
1056	3	2015	2	60
1057	1	2015	1	71
1058	3	2015	1	25
1059	1	2015	2	43
1059	2	2015	1	42
1060	1	2015	1	72
1060	2	2015	2	72
1060	3	2015	1	49
1060	4	2015	2	47
1061	1	2015	1	60
1061	2	2015	2	53
1062	2	2015	2	55
1063	1	2015	2	48
1064	1	2015	1	67
1064	3	2015	2	43
1065	4	2015	2	68
1066	1	2015	1	54
1066	3	2015	2	32
1067	1	2015	2	53
1067	2	2015	1	55
1068	1	2015	1	63
1068	2	2015	2	60
1069	1	2015	1	68
1069	2	2015	2	63
1070	1	2015	1	83
1070	2	2015	2	79
1071	1	2015	1	64
1071	2	2015	1	33
1071	7	2015	2	52
1072	1	2015	2	56
1072	2	2015	1	55
1073	1	2015	1	79
1073	2	2015	2	70
1074	1	2015	2	34
1075	2	2015	2	62
1076	1	2015	2	54
1076	2	2015	1	51
1077	1	2015	1	59
1078	1	2015	2	57
1078	2	2015	1	65
1078	3	2015	1	31
1079	1	2015	1	65
1080	1	2015	2	51
1080	2	2015	1	53
1080	3	2015	1	69
1080	4	2015	2	77
1080	6	2015	2	27
1081	1	2015	2	65
1081	3	2015	1	40
1082	3	2015	1	66
1082	4	2015	2	64
1083	3	2015	1	30
1084	2	2015	2	49
1085	1	2015	1	76
1085	2	2015	2	74
1086	1	2015	1	75
1086	2	2015	2	71
1087	1	2015	1	59
1087	2	2015	2	55
1087	3	2015	1	78
1088	1	2015	2	41
1089	3	2015	2	55
1090	1	2015	1	51
1091	1	2015	2	47
1092	1	2015	2	55
1092	2	2015	1	54
1093	1	2015	2	41
1094	1	2015	1	49
1094	2	2015	2	49
1095	5	2015	2	66
1096	1	2015	1	73
1096	2	2015	2	78
1096	3	2015	1	46
1097	2	2015	1	51
1097	3	2015	2	51
1098	1	2015	1	53
1098	2	2015	2	53
1099	1	2015	1	70
1099	2	2015	2	69
1100	1	2015	2	64
1100	2	2015	1	70
1101	1	2015	2	52
1101	2	2015	1	60
1102	1	2015	1	73
1102	2	2015	2	75
1103	1	2015	2	35
1103	3	2015	1	40
1104	1	2015	1	59
1104	2	2015	2	55
1105	2	2015	2	53
1106	1	2015	1	61
1106	2	2015	2	84
1107	2	2015	2	59
[truncated: 47,591 more rows]
